# Supplementary material for: Comparison of Host Gene Expression Profiles in Spleen Tissues of Genetically Susceptible and Resistant Mice during ECTV Infection
Source: Biomed Res Int. 2017 Dec 21;2017:6456180. doi: 10.1155/2017/6456180 (PMC5752998; doi:10.1155/2017/6456180)
Supplement: Supplementary 2 — Table S2: the list of the differentially expressed genes in BALB/c and C57BL/6 mice infected with ECTV at 3 and 10 dpi. [file 6456180.f2.xls]

## Sheet: DEGs of ECTV-BALB mice at 3dpi
Additional file 1
The list of differentially expressed genes in ECTV-infected BALB/c mice at 3 dpi.
ProbeSetID	BALB/c Day 0	BALB/c Day 3	Ratio (Day 3 vs Day 0)	Gene Title	Gene Symbol
1415969_s_at		42.6863	5.64599	kidney androgen regulated protein	Kap
1427126_at	44.2038	194.207	4.39346	heat shock protein 1B	Hspa1b
1420549_at	119.533	515.815	4.31524	guanylate binding protein 1 /// interferon-induced guanylate-binding protein 1-like	Gbp1 /// LOC100047734
1431645_a_at	10.1951	40.6997	3.99207	guanosine diphosphate (GDP) dissociation inhibitor 2	Gdi2
1434152_at	19.2694	76.0674	3.94758	apolipoprotein L 7c /// apolipoprotein L 7c pseudogene	Apol7c /// Gm8221
1427102_at	66.9012	263.448	3.93786	schlafen 4	Slfn4
1418240_at	150.169	540.377	3.59846	guanylate binding protein 2	Gbp2
1439122_at	70.3484	251.014	3.56816	DEAD (Asp-Glu-Ala-Asp) box polypeptide 6	Ddx6
1435906_x_at	209.929	731.017	3.48221	guanylate binding protein 2	Gbp2
1427127_x_at	70.2769	244.14	3.47397	heat shock protein 1B	Hspa1b
1453840_at	29.9434	103.166	3.44536	poly(A) binding protein, cytoplasmic 1	Pabpc1
1419043_a_at	688.327	2356.22	3.42311	interferon inducible GTPase 1	Iigp1
1440903_at	10.9967	37.6409	3.42291	---	---
1452318_a_at	166.681	568.404	3.41014	heat shock protein 1B	Hspa1b
1455061_a_at	17.0777	58.17	3.4062	acetyl-Coenzyme A acyltransferase 2 (mitochondrial 3-oxoacyl-Coenzyme A thiolase)	Acaa2
1458701_at	7.51765	25.5199	3.39467	glycerophosphocholine phosphodiesterase GDE1 homolog (S. cerevisiae)	Gpcpd1
1438676_at	36.9625	124.3	3.36286	guanylate binding protein 6	Gbp6
1417210_at	14.7386	49.3819	3.35052	eukaryotic translation initiation factor 2, subunit 3, structural gene Y-linked	Eif2s3y
1440671_at	12.0354	40.2219	3.34195	RIKEN cDNA A130012E19 gene	A130012E19Rik
1439696_at	12.3055	40.7735	3.31343	nuclear receptor subfamily 2, group C, member 2	Nr2c2
1438535_at	16.5811	53.8761	3.24926	pleckstrin homology domain interacting protein	Phip
1446669_at	33.9645	109.469	3.22304	---	---
1441248_at	46.1615	148.619	3.21954	chloride channel 3	Clcn3
1430089_at	32.6083	104.445	3.20303	RIKEN cDNA 5830469G19 gene	5830469G19Rik
1432052_at	6.15338	19.6895	3.19979	exosome component 1	Exosc1
1452388_at	29.6034	93.8815	3.17131	heat shock protein 1A	Hspa1a
1453524_at	10.274	31.6131	3.07699	Kinesin family member 5B	Kif5b
1425400_a_at	27.7438	85.3227	3.07538	Cbp/p300-interacting transactivator, with Glu/Asp-rich carboxy-terminal domain, 4	Cited4
1441266_at	11.4917	35.2227	3.06506	Striatin, calmodulin binding protein 3	Strn3
1454011_a_at	29.7488	91.0391	3.06026	replication protein A2	Rpa2
1422978_at	12.7402	38.8038	3.04578	cytochrome b-245, beta polypeptide	Cybb
1415811_at	22.7483	68.8268	3.02558	ubiquitin-like, containing PHD and RING finger domains, 1	Uhrf1
1444064_at	30.4012	91.9262	3.02377	SAM domain and HD domain, 1	Samhd1
1430191_at	15.8227	47.6381	3.01075	RIKEN cDNA 9130004J05 gene	9130004J05Rik
1441643_at	56.4637	169.968	3.01022	membrane-associated ring finger (C3HC4) 3	2017-03-03
1440842_at	9.74513	29.3217	3.00885	RIKEN cDNA C230085N15 gene	C230085N15Rik
1453196_a_at	20.8916	62.7021	3.00131	2'-5' oligoadenylate synthetase-like 2	Oasl2
1425487_at	15.7483	47.2265	2.99884	SLU7 splicing factor homolog (S. cerevisiae)	Slu7
1440481_at	33.7586	100.227	2.96892	signal transducer and activator of transcription 1	Stat1
1443923_at	47.9448	140.289	2.92606	A kinase (PRKA) anchor protein 13	Akap13
1448538_a_at	109.323	318.925	2.91727	DNA segment, Chr 4, Wayne State University 53, expressed	D4Wsu53e
1459857_at	51.2511	149.452	2.91607	ubiquitin specific peptidase 32	Usp32
1438069_a_at	18.3375	53.3178	2.90759	RNA binding motif protein 5	Rbm5
1447927_at	253.826	736.059	2.89986	guanylate-binding protein 10 /// guanylate binding protein 6	Gbp10 /// Gbp6
1453077_a_at	11.669	33.7569	2.89287	small nuclear RNA activating complex, polypeptide 3	Snapc3
1422160_at	35.2375	101.397	2.87752	histocompatibility 2, T region locus 24	H2-T24
1446127_at	33.6696	96.6284	2.8699	zinc finger E-box binding homeobox 1	Zeb1
1426438_at	41.1228	117.079	2.84706	DEAD (Asp-Glu-Ala-Asp) box polypeptide 3, Y-linked	Ddx3y
1439831_at	67.5872	192.053	2.84156	---	---
1419728_at	5.03898	14.2758	2.83308	chemokine (C-X-C motif) ligand 5	Cxcl5
1437658_a_at	21.4891	60.5354	2.81703	small nucleolar RNA host gene (non-protein coding) 1	Snhg1
1456398_at	15.7573	44.3022	2.81153	---	---
1419063_at	45.4447	127.516	2.80596	UDP galactosyltransferase 8A	Ugt8a
1424923_at	985.642	2750.85	2.79092	serine (or cysteine) peptidase inhibitor, clade A, member 3G	Serpina3g
1459463_at	15.2576	42.5799	2.79074	---	---
1423675_at	21.6919	60.0528	2.76845	ubiquitin specific peptidase 1	Usp1
1438802_at	23.848	65.9061	2.76359	Forkhead box P1	Foxp1
1447176_at	11.0434	30.3514	2.74837	---	---
1419042_at	319.365	875.352	2.74091	interferon inducible GTPase 1	Iigp1
1426313_at	22.0803	60.1171	2.72265	brain and reproductive organ-expressed protein	Bre
1445226_at	26.8976	73.2208	2.72221	cDNA sequence BC023969	BC023969
1458589_at	29.2205	79.4773	2.71991	---	---
1442436_at	14.8764	40.2656	2.70667	fructosamine 3 kinase	Fn3k
1441753_at	16.4853	44.537	2.70162	RPTOR independent companion of MTOR, complex 2	Rictor
1415913_at	20.2525	54.6948	2.70065	predicted gene 15483 /// predicted pseudogene 6834 /// ribosomal protein S13	Gm15483 /// Gm6834 /// Rps13
1439125_at	34.8601	93.9909	2.69623	---	---
1453137_at	90.8835	244.869	2.69432	F-box protein 30	Fbxo30
1460064_at	42.6798	114.939	2.69305	cDNA sequence BC028789	BC028789
1419762_at	143.553	386.074	2.68943	ubiquitin D	Ubd
1437570_at	13.5754	36.4372	2.68406	expressed sequence AI503301 /// LUC7-like 3 (S. cerevisiae)	AI503301 /// Luc7l3
1446558_at	6.97075	18.6595	2.67683	DENN/MADD domain containing 4A	Dennd4a
1434850_at	59.0866	157.838	2.6713	IQ motif containing GTPase activating protein 3	Iqgap3
1457150_at	14.381	38.2853	2.66222	expressed sequence AI428301	AI428301
1435449_at	17.3474	46.1396	2.65974	BCL2-like 11 (apoptosis facilitator)	Bcl2l11
1442411_at	8.29374	22.0413	2.65758	---	---
1442453_at	18.5756	49.279	2.65289	FCH domain only 2	Fcho2
1448119_at	212.381	562.6	2.64902	2,3-bisphosphoglycerate mutase	Bpgm
1450677_at	23.2654	61.5109	2.64388	checkpoint kinase 1	Chek1
1429672_at	23.4419	61.5196	2.62435	RIKEN cDNA 5830407E08 gene	5830407E08Rik
1452430_s_at	28.7228	75.3687	2.624	serine/arginine-rich splicing factor 1	Srsf1
1416525_at	40.4193	105.923	2.6206	speckle-type POZ protein	Spop
1418825_at	206.952	542.014	2.61903	immunity-related GTPase family M member 1	Irgm1
1442163_at	23.4126	61.2653	2.61676	---	---
1452539_a_at	8.7315	22.8018	2.61144	CD247 antigen	Cd247
1421008_at	108.134	281.825	2.60627	radical S-adenosyl methionine domain containing 2	Rsad2
1458076_at	11.8521	30.8658	2.60425	---	---
1450424_a_at	46.9404	122.026	2.59959	interleukin 18 binding protein	Il18bp
1431105_a_at	35.0682	90.9073	2.5923	transmembrane protein 33	Tmem33
1438130_at	21.208	54.8688	2.58717	TAF15 RNA polymerase II, TATA box binding protein (TBP)-associated factor	Taf15
1460159_at	13.8262	35.7266	2.58397	myb-like, SWIRM and MPN domains 1	Mysm1
1450033_a_at	395.907	1022.62	2.58298	signal transducer and activator of transcription 1	Stat1
1429776_a_at	13.6982	35.3731	2.58231	DnaJ (Hsp40) homolog, subfamily B, member 6	Dnajb6
1438824_at	8.80074	22.7186	2.58145	solute carrier family 20, member 1	Slc20a1
1444566_at	63.0354	162.545	2.57863	---	---
1456080_a_at	97.8475	252.263	2.57812	serine incorporator 3	Serinc3
1455874_at	15.5735	40.0927	2.57442	transmembrane protein 179B	Tmem179b
1453307_a_at	18.5357	47.6862	2.57268	anaphase-promoting complex subunit 5	Anapc5
1441153_at	23.3547	60.0277	2.57027	---	---
1450446_a_at	18.9586	48.6826	2.56784	suppressor of cytokine signaling 1	Socs1
1450065_at	48.8303	125.38	2.56766	adenylate cyclase 7	Adcy7
1457020_at	23.204	59.3958	2.55972	---	---
1450105_at	18.3691	47.0157	2.5595	a disintegrin and metallopeptidase domain 10	Adam10
1435288_at	11.1821	28.6175	2.55922	coronin, actin binding protein 1A	Coro1a
1433807_at	28.0044	71.6187	2.55741	RIKEN cDNA 6720463M24 gene	6720463M24Rik
1457656_s_at	34.4194	88.0223	2.55734	RIKEN cDNA C230085N15 gene	C230085N15Rik
1452077_at	26.0707	66.5776	2.55374	DEAD (Asp-Glu-Ala-Asp) box polypeptide 3, Y-linked	Ddx3y
1439276_at	17.4024	44.4313	2.55318	Adenosine deaminase, RNA-specific	Adar
1439138_at	11.4825	29.2663	2.54879	---	---
1454875_a_at	29.5136	75.0523	2.54298	retinoblastoma binding protein 4	Rbbp4
1433574_at	48.9087	124.369	2.54288	cell division cycle 37-like 1	Cdc37l1
1439687_at	28.5557	72.009	2.52171	RAB14, member RAS oncogene family	Rab14
1432489_a_at	16.456	41.2702	2.50791	WDYHV motif containing 1	Wdyhv1
1439094_at	18.4836	46.322	2.50612	clathrin, heavy polypeptide (Hc)	Cltc
1418077_at	30.0832	75.1776	2.49899	tripartite motif-containing 21	Trim21
1423555_a_at	143.53	357.354	2.48975	interferon-induced protein 44	Ifi44
1447100_s_at	48.7	121.161	2.4879	RIKEN cDNA 5730508B09 gene	5730508B09Rik
1420342_at	31.8557	79.1466	2.48453	ganglioside-induced differentiation-associated-protein 10	Gdap10
1449009_at	1022.05	2537.51	2.48276	T cell specific GTPase 1 /// T cell specific GTPase 2	Tgtp1 /// Tgtp2
1428518_at	38.8527	96.4305	2.48195	myeloid leukemia factor 1 interacting protein	Mlf1ip
1427707_a_at	61.8162	153.224	2.4787	Scl/Tal1 interrupting locus	Stil
1455195_at	34.1195	84.4521	2.47518	ribosomal protein S24	Rps24
1446567_at	17.4232	43.0931	2.47331	---	---
1452125_at	63.1773	156.083	2.47056	thyroid hormone receptor associated protein 3	Thrap3
1437543_at	37.2566	92.0259	2.47006	far upstream element (FUSE) binding protein 1	Fubp1
1431037_a_at	38.0771	93.852	2.46479	ELAV (embryonic lethal, abnormal vision)-like 1 (Hu antigen R)	Elavl1
1418078_at	55.2546	136.147	2.464	proteaseome (prosome, macropain) 28 subunit, 3	Psme3
1439540_at	14.7349	36.2177	2.45795	membrane-associated ring finger (C3HC4) 2	2017-03-02
1418066_at	20.3325	49.9374	2.45603	cofilin 2, muscle	Cfl2
1430165_at	113.852	279.182	2.45215	serine/threonine kinase 17b (apoptosis-inducing)	Stk17b
1424899_at	26.8744	65.8609	2.4507	nicotinamide nucleotide adenylyltransferase 3	Nmnat3
1444159_at	50.6865	124.129	2.44895	---	---
1457746_at	8.20534	20.0924	2.4487	---	---
1444677_at	14.1385	34.5476	2.44351	expressed sequence C77673	C77673
1438828_at	29.7521	72.679	2.44282	Rap guanine nucleotide exchange factor (GEF) 6	Rapgef6
1438296_at	12.2992	30.0057	2.43964	Slc2a4 regulator, pseudogene	Slc2a4rg-ps
1446410_at	13.3333	32.5204	2.43904	---	---
1431374_at	37.3714	91.0112	2.43531	RIKEN cDNA 6330407A03 gene	6330407A03Rik
1454811_a_at	20.9698	50.973	2.43078	serine incorporator 1	Serinc1
1419209_at	15.9883	38.8628	2.43071	chemokine (C-X-C motif) ligand 1	Cxcl1
1449122_at	12.0714	29.3411	2.43062	UBX domain protein 2B	Ubxn2b
1428172_at	28.612	69.5397	2.43044	PRP39 pre-mRNA processing factor 39 homolog (yeast)	Prpf39
1437544_at	32.4745	78.7565	2.42518	far upstream element (FUSE) binding protein 1	Fubp1
1429947_a_at	60.0566	145.551	2.42356	Z-DNA binding protein 1	Zbp1
1429332_at	10.4603	25.3282	2.42137	---	---
1442336_at	10.6132	25.6766	2.41931	---	---
1438076_at	35.2437	85.1456	2.41591	predicted gene 6109 /// predicted pseudogene 7429 /// ribosomal protein L30	Gm6109 /// Gm7429 /// Rpl30
1437883_s_at	10.2026	24.6311	2.41418	PAN3 polyA specific ribonuclease subunit homolog (S. cerevisiae)	Pan3
1451673_at	26.2307	63.1788	2.40859	CD8 antigen, alpha chain	Cd8a
1418930_at	165.269	398.042	2.40845	chemokine (C-X-C motif) ligand 10	Cxcl10
	8.66966	20.8568	2.40572	caspase 3	Casp3
1430131_at	17.2688	41.5144	2.40401	complement component (3b/4b) receptor 1-like	Cr1l
1451936_a_at	35.134	84.3853	2.40181	thioredoxin reductase 2	Txnrd2
1420868_s_at	28.7359	68.9892	2.4008	transmembrane emp24 domain trafficking protein 2	Tmed2
1437772_s_at	24.4367	58.5354	2.39539	fucosidase, alpha-L- 1, tissue	Fuca1
1425156_at	254.952	610.282	2.39371	guanylate binding protein 7	Gbp7
1445198_at	9.72491	23.2662	2.39244	lysine (K)-specific demethylase 6A	Kdm6a
1425087_at	5.76205	13.7733	2.39035	RIKEN cDNA 2310003F16 gene	2310003F16Rik
1455904_at	94.7446	226.206	2.38754	growth arrest specific 5 /// small nucleolar RNA, C/D box 47	Gas5 /// Snord47
1424107_at	44.3581	105.598	2.38058	kinesin family member 18A	Kif18a
1434752_at	10.0345	23.8387	2.37569	zinc finger protein 207	Zfp207
1437282_at	27.0193	64.1563	2.37446	---	---
1417639_at	23.3563	55.4257	2.37305	solute carrier family 22 (organic cation transporter), member 4	Slc22a4
1459360_at	5.04644	11.9668	2.37134	---	---
1429228_at	18.0125	42.6873	2.36987	RIKEN cDNA 4930534B04 gene	4930534B04Rik
1421217_a_at	233.943	553.66	2.36665	lectin, galactose binding, soluble 9	Lgals9
1452079_s_at	69.8236	165.031	2.36354	DCN1, defective in cullin neddylation 1, domain containing 1 (S. cerevisiae)	Dcun1d1
1426174_s_at	66.2345	156.468	2.36233	Immunoglobulin heavy chain (gamma polypeptide)	Ighg
1427221_at	27.7099	65.3932	2.35992	solute carrier family 6 (neurotransmitter transporter), member 20A	Slc6a20a
1456553_at	11.0997	26.1814	2.35874	---	---
1443349_at	15.2418	35.9315	2.35743	---	---
1423747_a_at	9.53339	22.4689	2.35686	pyruvate dehydrogenase kinase, isoenzyme 1	Pdk1
1432007_s_at	25.4199	59.8687	2.35519	adaptor protein complex AP-2, alpha 2 subunit	Ap2a2
1427567_a_at	47.722	112.341	2.35407	tropomyosin 3, gamma	Tpm3
1438675_at	10.205	24.0131	2.35307	splicing factor, suppressor of white-apricot homolog (Drosophila)	Sfswap
1440742_at	15.3283	36.0425	2.35137	---	---
1439678_at	18.4972	43.4793	2.35058	---	---
1457842_at	22.9018	53.7626	2.34753	---	---
1425713_a_at	17.3818	40.7786	2.34605	ring finger protein 146	Rnf146
1455355_at	12.245	28.7128	2.34485	G2/M-phase specific E3 ubiquitin ligase	G2e3
1451257_at	9.48456	22.2396	2.34482	acyl-CoA synthetase long-chain family member 6	Acsl6
1422551_at	24.5554	57.5662	2.34433	zinc finger with KRAB and SCAN domains 3	Zkscan3
1419714_at	63.8423	149.494	2.34161	CD274 antigen	Cd274
1441192_at	10.2877	24.0816	2.34081	selenocysteine lyase	Scly
1439572_at	8.86534	20.6862	2.33338	R3H domain 1 (binds single-stranded nucleic acids)	R3hdm1
1441589_at	18.9521	44.2024	2.33233	---	---
1424903_at	12.0934	28.1665	2.32909	lysine (K)-specific demethylase 5D	Kdm5d
1424917_a_at	18.7832	43.7273	2.328	WD repeat domain, phosphoinositide interacting 1	Wipi1
1457933_at	16.7706	38.949	2.32245	Major facilitator superfamily domain containing 2B	Mfsd2b
1439595_at	39.3259	91.2728	2.32093	---	---
1444716_at	10.0024	23.177	2.31716	methyltransferase like 2	Mettl2
1439981_at	14.1539	32.7948	2.31701	thymocyte expressed, positive selection associated 1	Tespa1
1446164_at	11.3866	26.361	2.3151	Trimethylguanosine synthase homolog (S. cerevisiae)	Tgs1
1457376_at	41.6506	96.4027	2.31455	---	---
1424084_at	6.9166	15.9755	2.30973	ROD1 regulator of differentiation 1 (S. pombe)	Rod1
1432850_at	37.7566	86.8152	2.29934	RIKEN cDNA 5430434G16 gene	5430434G16Rik
1460302_at	32.1577	73.933	2.29908	thrombospondin 1	Thbs1
1451383_a_at	12.3662	28.3995	2.29655	conserved helix-loop-helix ubiquitous kinase	Chuk
1430585_at	27.0556	62.0934	2.29503	RIKEN cDNA 5930436O19 gene	5930436O19Rik
1441688_at	16.7205	38.3396	2.29296	RIKEN cDNA 6430537I21 gene	6430537I21Rik
1450420_at	34.0571	78.0588	2.292	stromal antigen 1	Stag1
1450379_at	10.7842	24.7053	2.29088	moesin	Msn
1447527_at	18.2465	41.79	2.2903	---	---
1443533_at	16.6527	38.133	2.2899	---	---
1440770_at	28.0852	64.3062	2.28968	B cell leukemia/lymphoma 2	Bcl2
1418967_a_at	28.0264	64.1516	2.28897	suppression of tumorigenicity 7	St7
1445420_at	16.0349	36.6509	2.2857	---	---
1421596_s_at	52.7976	120.575	2.28372	histocompatibility 28	H28
1432026_a_at	18.0946	41.3094	2.28298	hect domain and RLD 6	Herc6
1444017_at	21.9021	49.9975	2.28277	---	---
1453136_at	14.416	32.9053	2.28255	F-box protein 30	Fbxo30
1427882_at	18.9956	43.3487	2.28204	deoxynucleotidyltransferase, terminal, interacting protein 2	Dnttip2
1424021_at	21.1746	48.3086	2.28144	ADP-ribosylation factor-like 6 interacting protein 6	Arl6ip6
1429504_at	15.6556	35.6832	2.27926	amylase 1, salivary /// RNA-binding region (RNP1, RRM) containing 3	Amy1 /// Rnpc3
1429786_a_at	10.5905	24.1297	2.27842	ZW10 interactor	Zwint
1457111_at	35.5079	80.8967	2.27827	expressed sequence AA415038	AA415038
1423124_x_at	11.5619	26.3389	2.27807	RAD54 like (S. cerevisiae)	Rad54l
1442023_at	56.19	127.969	2.27743	RIKEN cDNA A530030E21 gene	A530030E21Rik
1427184_at	15.0975	34.3779	2.27706	T cell receptor beta, joining region	Tcrb-J
1443142_at	25.0228	56.9521	2.276	beta-transducin repeat containing protein	Btrc
1442886_at	14.0504	31.9776	2.27592	---	---
1447408_at	33.6828	76.6368	2.27525	---	---
1430533_a_at	17.282	39.2895	2.27343	catenin (cadherin associated protein), beta 1	Ctnnb1
1453836_a_at	91.8317	208.271	2.26796	monoglyceride lipase	Mgll
1456914_at	21.5697	48.8599	2.26521	Solute carrier family 16 (monocarboxylic acid transporters), member 4	Slc16a4
1450747_at	17.7767	40.1988	2.26132	kelch-like ECH-associated protein 1	Keap1
1434357_a_at	3.87233	8.74205	2.25757	karyopherin (importin) beta 1	Kpnb1
1437878_s_at	85.5354	192.645	2.25223	tetratricopeptide repeat domain 14	Ttc14
1432548_at	8.27	18.5548	2.24362	poly (ADP-ribose) polymerase family, member 14	Parp14
1440051_at	4.21855	9.46477	2.24361	---	---
1447016_at	27.955	62.7021	2.24297	TBC1 domain family member 1-like /// TBC1 domain family, member 1	LOC100862515 /// Tbc1d1
1431744_a_at	14.4243	32.3374	2.24186	stromal membrane-associated protein 1	Smap1
1440851_at	7.30076	16.3356	2.23752	endoplasmic reticulum lectin 1	Erlec1
1434380_at	337.719	755.303	2.23649	guanylate binding protein 7	Gbp7
1458661_at	40.5695	90.7054	2.2358	---	---
1441910_x_at	188.056	419.591	2.2312	cyclin E1	Ccne1
1439673_at	8.66658	19.3339	2.23086	RIKEN cDNA E230008O15 gene	E230008O15Rik
1426645_at	353.829	788.589	2.22873	heat shock protein 90, alpha (cytosolic), class A member 1	Hsp90aa1
1442233_at	21.1968	47.2344	2.22838	---	---
1430576_at	7.00481	15.6081	2.2282	tripeptidyl peptidase II	Tpp2
1432488_a_at	22.8289	50.8476	2.22733	splicing factor 3a, subunit 3	Sf3a3
1430151_at	13.2215	29.4425	2.22688	nischarin	Nisch
1436735_at	24.1279	53.6549	2.22377	NOL1/NOP2/Sun domain family member 3	Nsun3
1422027_a_at	36.1326	80.3175	2.22285	E26 avian leukemia oncogene 1, 5' domain	Ets1
1457917_at	23.8469	52.9787	2.22162	Lymphocyte protein tyrosine kinase	Lck
1456386_at	22.3557	49.6572	2.22123	---	---
1429224_at	8.08143	17.9456	2.2206	paraneoplastic antigen MA1	Pnma1
1437696_at	6.33142	14.055	2.21989	zinc finger protein 948	Zfp948
1421816_at	28.5539	63.3687	2.21926	glutathione reductase	Gsr
1456643_at	8.71611	19.3385	2.21871	RIKEN cDNA 9230114K14 gene	9230114K14Rik
1442151_at	16.9218	37.4856	2.21522	RIKEN cDNA D230040A04 gene	D230040A04Rik
1447075_at	6.53515	14.4609	2.21279	---	---
1441823_at	13.2679	29.2759	2.20652	zinc finger, MIZ-type containing 1	Zmiz1
1442038_at	26.4332	58.3002	2.20557	RNA binding motif protein 26	Rbm26
1444150_at	54.517	120.186	2.20456	erythrocyte protein band 4.1	Epb4.1
1443689_at	10.3318	22.7721	2.20408	---	---
1426018_a_at	14.9944	33.0191	2.20209	SRY-box containing gene 6	Sox6
1457539_at	26.2876	57.8801	2.2018	DNA segment, Chr 10, ERATO Doi 709, expressed	D10Ertd709e
1446148_x_at	50.4492	111.043	2.20109	RNA binding motif protein 39	Rbm39
1438249_at	80.7895	177.626	2.19863	ubiquitin specific peptidase 7	Usp7
1443284_at	16.3188	35.8702	2.1981	---	---
1449209_a_at	17.2647	37.9428	2.19771	retinol dehydrogenase 11	Rdh11
1458469_at	41.3862	90.9528	2.19766	Casitas B-lineage lymphoma b	Cblb
1436898_at	134.138	294.619	2.19639	splicing factor proline/glutamine rich (polypyrimidine tract binding protein associated)	Sfpq
1458551_at	5.90525	12.9671	2.19586	---	---
1457732_at	11.2605	24.7053	2.19398	Protein-L-isoaspartate (D-aspartate) O-methyltransferase domain containing 2	Pcmtd2
1445862_at	44.7295	98.1187	2.1936	meiosis arrest female 1	Marf1
1438995_at	33.3506	73.1187	2.19243	---	---
1435391_at	37.259	81.5631	2.18909	RNA binding motif protein 33	Rbm33
1444472_at	28.6933	62.8071	2.18891	---	---
1446972_at	29.6531	64.8645	2.18744	DNA segment, Chr 15, Wayne State University 126, expressed	D15Wsu126e
1427081_at	14.091	30.8046	2.18612	RIKEN cDNA A630072M18 gene	A630072M18Rik
1415694_at	78.7412	172.007	2.18447	tryptophanyl-tRNA synthetase	Wars
1451117_a_at	18.5756	40.504	2.18049	target of myb1-like 1 (chicken)	Tom1l1
1450846_at	35.0218	76.3349	2.17964	basic leucine zipper and W2 domains 1	Bzw1
1440417_at	18.4852	40.2713	2.17856	DNA segment, Chr 19, ERATO Doi 409, expressed	D19Ertd409e
1428467_at	56.9503	124.052	2.17825	TAR DNA binding protein	Tardbp
1437957_at	31.5031	68.5657	2.17648	RIKEN cDNA 7030407O06 gene	7030407O06Rik
1437176_at	198.537	430.861	2.17018	NLR family, CARD domain containing 5	Nlrc5
1439881_at	15.8524	34.4002	2.17004	RIKEN cDNA C030013E06 gene	C030013E06Rik
1423123_at	20.3116	44.023	2.16738	RAD54 like (S. cerevisiae)	Rad54l
1434532_at	10.3876	22.5125	2.16725	cysteine-serine-rich nuclear protein 2	Csrnp2
1429557_at	12.1308	26.287	2.16697	minichromosome maintenance deficient 8 (S. cerevisiae)	Mcm8
1440866_at	5.9965	12.994	2.16692	eukaryotic translation initiation factor 2-alpha kinase 2	Eif2ak2
1455831_at	80.396	173.984	2.16408	fusion, derived from t(12;16) malignant liposarcoma (human)	Fus
1433242_at	21.4365	46.3606	2.16269	RIKEN cDNA 5830415B17 gene	5830415B17Rik
1417290_at	61.1806	132.232	2.16133	leucine-rich alpha-2-glycoprotein 1	Lrg1
1456429_at	37.8815	81.8044	2.15948	mucosa associated lymphoid tissue lymphoma translocation gene 1	Malt1
1425803_a_at	39.6554	85.6314	2.15939	methyl-CpG binding domain protein 2	Mbd2
1453399_at	112.69	243.285	2.15889	cyclin T2	Ccnt2
1460417_at	10.0558	21.7043	2.15838	cDNA sequence AB041803	AB041803
1454721_at	21.1793	45.7118	2.15832	RIKEN cDNA 1110018G07 gene	1110018G07Rik
1459722_at	27.6004	59.5312	2.15689	---	---
1430075_at	22.9632	49.5266	2.15678	Splicing factor 3b, subunit 3	Sf3b3
1430185_at	25.8271	55.7021	2.15673	A kinase (PRKA) anchor protein 13	Akap13
1444886_at	5.59363	12.0638	2.1567	amyloid beta precursor protein (cytoplasmic tail) binding protein 2	Appbp2
1426627_at	5.72596	12.345	2.15597	mitogen-activated protein kinase kinase kinase 7	Map3k7
1430379_at	14.5671	31.3982	2.15542	---	---
1438516_at	13.8536	29.8468	2.15444	---	---
1446272_at	13.6542	29.3951	2.15283	cyclin-dependent kinase 17	Cdk17
1436861_at	20.1447	43.3561	2.15223	interleukin 7	Il7
1452394_at	26.8461	57.7201	2.15004	cysteinyl-tRNA synthetase	Cars
1436398_at	51.5292	110.737	2.14901	---	---
1452402_at	10.1719	21.8089	2.14403	---	---
1443521_at	28.7186	61.5704	2.14392	---	---
1438831_at	25.0213	53.6304	2.14339	Cyclin-dependent kinase 12	Cdk12
1440736_at	26.5928	56.9713	2.14236	expressed sequence AI131651	AI131651
1454946_at	21.8341	46.7422	2.14079	myeloblastosis oncogene-like 2	Mybl2
1458460_at	11.3721	24.3341	2.13981	---	---
1429879_at	35.4887	75.8687	2.13783	RIKEN cDNA 0610037L13 gene	0610037L13Rik
1456985_at	8.46696	18.0875	2.13624	deoxynucleotidyltransferase, terminal, interacting protein 1	Dnttip1
1457447_at	37.2105	79.4521	2.1352	---	---
1441145_at	11.2686	24.0446	2.13377	PHD finger protein 21A	Phf21a
1439483_at	75.41	160.725	2.13135	expressed sequence AI506816	AI506816
1422959_s_at	12.8609	27.4086	2.13116	ring finger protein 114	Rnf114
1457292_at	49.0214	104.452	2.13074	TATA box binding protein (Tbp)-associated factor, RNA polymerase I, D	Taf1d
1453550_a_at	6.65813	14.1865	2.13071	fatty acyl CoA reductase 1	Far1
1440392_at	33.7036	71.7592	2.12912	A kinase (PRKA) anchor protein 13	Akap13
1458634_at	45.7464	97.2854	2.12662	---	---
1446847_at	6.71183	14.2651	2.12537	coiled-coil domain containing 88C	Ccdc88c
1419721_at	47.6118	101.182	2.12515	niacin receptor 1	Niacr1
1457264_at	14.2406	30.2496	2.12418	PHD finger protein 20-like 1	Phf20l1
1440637_at	19.2824	40.9585	2.12414	---	---
1431362_a_at	39.0932	82.9994	2.12312	SPARC related modular calcium binding 2	Smoc2
1441558_at	10.9453	23.2288	2.12226	RIKEN cDNA D230044B12 gene	D230044B12Rik
1425362_at	23.1732	49.1739	2.12202	ArfGAP with FG repeats 2	Agfg2
1439316_at	27.342	58.0176	2.12192	RNA binding motif protein 39	Rbm39
1442939_at	13.6447	28.9392	2.12091	Rap1 interacting factor 1 homolog (yeast)	Rif1
1437638_at	23.1827	49.1604	2.12056	serine/arginine repetitive matrix 2	Srrm2
1439343_at	58.1826	123.222	2.11784	---	---
1452425_at	72.3754	153.213	2.11692	tumor necrosis factor receptor superfamily, member 14 (herpesvirus entry mediator)	Tnfrsf14
1452098_at	17.3469	36.6924	2.11522	CTF18, chromosome transmission fidelity factor 18	Chtf18
1443216_at	6.6294	14.0207	2.11493	---	---
1442083_at	22.2464	47.0429	2.11463	arginine/serine-rich coiled-coil 2	Rsrc2
1460443_at	29.402	62.1613	2.11418	breast cancer metastasis-suppressor 1-like	Brms1l
1442646_at	77.7549	164.378	2.11406	---	---
1427322_at	28.8212	60.9169	2.11362	bromodomain and WD repeat domain containing 1	Brwd1
1442700_at	41.1107	86.862	2.11288	phosphodiesterase 4B, cAMP specific	Pde4b
1451929_a_at	28.1813	59.5365	2.11262	vaccinia related kinase 2	Vrk2
1423339_s_at	5.19215	10.9659	2.11202	zinc finger protein 830	Zfp830
1436222_at	89.6502	189.285	2.11138	growth arrest specific 5	Gas5
1448127_at	57.3636	121.099	2.11107	ribonucleotide reductase M1	Rrm1
1426062_a_at	15.8075	33.332	2.10862	caspase 7	Casp7
1429655_at	14.8442	31.2978	2.10841	NudC domain containing 1	Nudcd1
1439033_at	20.8192	43.8704	2.10721	zinc finger, CCHC domain containing 7	Zcchc7
1438895_at	49.926	105.202	2.10716	RIKEN cDNA A430102J17 gene	A430102J17Rik
1453562_a_at	53.585	112.819	2.10543	NmrA-like family domain containing 1	Nmral1
1458263_at	26.0707	54.8688	2.10462	---	---
1457161_at	61.9927	130.461	2.10445	RIKEN cDNA 9530029O12 gene	9530029O12Rik
1446510_at	13.6542	28.7187	2.10328	---	---
1427548_a_at	80.148	168.512	2.10252	chloride channel, nucleotide-sensitive, 1A	Clns1a
1429900_at	44.5052	93.5605	2.10224	RIKEN cDNA 5330406M23 gene	5330406M23Rik
1456808_at	30.9833	65.1165	2.10166	---	---
1438580_at	18.0416	37.9042	2.10094	zinc finger, CCHC domain containing 7	Zcchc7
1421940_at	9.72585	20.4235	2.09992	stromal antigen 1	Stag1
1453740_a_at	21.2208	44.537	2.09874	cyclin L2	Ccnl2
1444029_at	20.5326	43.0917	2.0987	poly (ADP-ribose) polymerase family, member 11	Parp11
1442111_at	33.9334	71.0468	2.09371	RIKEN cDNA D430033H22 gene	D430033H22Rik
1425986_a_at	17.8395	37.3473	2.09352	DCN1, defective in cullin neddylation 1, domain containing 1 (S. cerevisiae)	Dcun1d1
1456201_at	17.8623	37.381	2.09273	RIKEN cDNA 4632427E13 gene	4632427E13Rik
1421137_a_at	35.298	73.8559	2.09235	protein kinase inhibitor beta, cAMP dependent, testis specific	Pkib
1422635_at	14.3833	30.0945	2.09232	acetylcholinesterase	Ache
1439226_at	35.2331	73.6853	2.09137	dedicator of cytokinesis 8	Dock8
1421550_a_at	11.649	24.3571	2.09092	tripartite motif-containing 34A /// tripartite motif-containing 34B	Trim34a /// Trim34b
1436487_x_at	52.6189	109.835	2.08736	F-box and WD-40 domain protein 2	Fbxw2
1421828_at	17.2889	36.038	2.08446	karyopherin (importin) alpha 3	Kpna3
1416403_at	56.9509	118.593	2.08236	ATP-binding cassette, sub-family B (MDR/TAP), member 10	Abcb10
1428449_at	15.5492	32.374	2.08203	general transcription factor IIIC, polypeptide 2, beta	Gtf3c2
1431022_at	44.2038	92.0166	2.08165	synuclein, alpha	Snca
1433570_s_at	21.95	45.6866	2.08139	N(alpha)-acetyltransferase 35, NatC auxiliary subunit	Naa35
1457374_at	12.6115	26.2373	2.08044	neural precursor cell expressed, developmentally down-regulated gene 4-like	Nedd4l
1445260_at	42.438	88.1311	2.0767	DCN1, defective in cullin neddylation 1, domain containing 1 (S. cerevisiae)	Dcun1d1
1445882_at	22.5237	46.7518	2.07568	CD300 antigen like family member B	Cd300lb
1421854_at	13.7786	28.5754	2.07389	fibrinogen-like protein 2	Fgl2
1446929_at	26.6698	55.2036	2.06989	RIKEN cDNA D130062J21 gene	D130062J21Rik
1460510_a_at	53.735	111.202	2.06945	coenzyme Q10 homolog B (S. cerevisiae)	Coq10b
1417292_at	597.901	1236.47	2.06801	interferon gamma inducible protein 47	Ifi47
1417190_at	71.8754	148.619	2.06773	nicotinamide phosphoribosyltransferase	Nampt
1437359_at	10.9886	22.7208	2.06767	ribonucleic acid binding protein S1	Rnps1
1450692_at	104.627	216.285	2.06721	kinesin family member 4	Kif4
1431893_a_at	14.9948	30.995	2.06704	prenyl (solanesyl) diphosphate synthase, subunit 1	Pdss1
1443978_at	34.1765	70.5791	2.06514	ankyrin repeat and LEM domain containing 1	Ankle1
1439805_at	14.5915	30.1334	2.06513	nuclear factor of activated T cells 5	Nfat5
1453384_at	21.4959	44.3737	2.06429	DENN/MADD domain containing 1B	Dennd1b
1416593_at	77.0164	158.952	2.06387	glutaredoxin	Glrx
1455320_at	85.6332	176.689	2.06332	nicotinamide phosphoribosyltransferase	Nampt
1436318_at	32.7826	67.6148	2.06252	TAR DNA binding protein	Tardbp
1421326_at	62.0354	127.876	2.06133	colony stimulating factor 2 receptor, beta, low-affinity (granulocyte-macrophage)	Csf2rb
1421846_at	30.1947	62.2059	2.06016	WD repeat and SOCS box-containing 2	Wsb2
1459130_at	6.48488	13.3586	2.05996	HECT domain and ankyrin repeat containing, E3 ubiquitin protein ligase 1	Hace1
1447885_x_at	14.2189	29.2609	2.0579	neural precursor cell expressed, developmentally down-regulated gene 9	Nedd9
1432352_at	16.487	33.9156	2.0571	cyclin Y	Ccny
1425517_s_at	52.1699	107.304	2.05681	O-linked N-acetylglucosamine (GlcNAc) transferase (UDP-N-acetylglucosamine:polypeptide-N-acetylglucosaminyl transferase)	Ogt
1457468_at	19.1785	39.4237	2.05562	---	---
1452857_at	16.2785	33.4566	2.05526	CREB/ATF bZIP transcription factor	Crebzf
1454703_x_at	21.5793	44.3249	2.05405	small nucleolar RNA host gene (non-protein coding) 1	Snhg1
1427736_a_at	59.8876	122.934	2.05275	chemokine (C-C motif) receptor-like 2	Ccrl2
1447150_at	31.5514	64.7489	2.05217	MYC binding protein 2	Mycbp2
1442679_at	9.24451	18.9707	2.05211	---	---
1429951_at	15.9219	32.6523	2.05078	single-stranded DNA binding protein 2	Ssbp2
1420836_at	52.8218	108.262	2.04957	solute carrier family 25, member 30	Slc25a30
1436844_at	21.023	43.0858	2.04946	purine rich element binding protein A	Pura
1456446_at	59.4353	121.736	2.04822	RIKEN cDNA 4930523C07 gene	4930523C07Rik
1459373_at	14.2666	29.2112	2.04753	---	---
1459398_at	4.46305	9.13004	2.04569	Pellino 1	Peli1
1455360_at	21.5729	44.1162	2.04498	solute carrier family 38, member 9	Slc38a9
1443513_at	19.7721	40.4115	2.04386	---	---
1453757_at	6.40578	13.0894	2.04337	hect domain and RLD 6	Herc6
1441466_at	18.7171	38.2356	2.04282	transformer 2 beta homolog (Drosophila)	Tra2b
1457458_at	40.0397	81.792	2.04277	zinc finger CCCH-type containing 4	Zc3h4
1433169_at	35.2879	72.0789	2.0426	RIKEN cDNA 5830456J23 gene	5830456J23Rik
1427540_at	4.88925	9.98505	2.04225	ZW10 interactor	Zwint
1435814_at	23.3922	47.765	2.04192	exportin 7	Xpo7
1425642_at	6.32391	12.9086	2.04124	centrosomal protein 290	Cep290
1425082_s_at	40.8806	83.4316	2.04086	PDS5, regulator of cohesion maintenance, homolog A (S. cerevisiae)	Pds5a
1443092_at	12.1146	24.7053	2.0393	myotubularin related protein 3	Mtmr3
1444058_at	8.34943	17.0226	2.03877	DAZ interacting protein 3, zinc finger	Dzip3
1429859_a_at	22.3237	45.497	2.03806	ADP-ribosylation factor-like 2 binding protein	Arl2bp
1433892_at	45.3698	92.4602	2.03792	sperm associated antigen 5	Spag5
1423314_s_at	36.2072	73.7854	2.03786	phosphodiesterase 7A	Pde7a
1458039_at	11.4769	23.367	2.03601	---	---
1425810_a_at	48.2136	98.1187	2.03508	cysteine and glycine-rich protein 1	Csrp1
1430161_at	11.3217	23.0011	2.0316	dihydrolipoamide S-succinyltransferase (E2 component of 2-oxo-glutarate complex)	Dlst
1436933_at	68.0625	138.275	2.03159	---	---
1459917_at	38.3317	77.8609	2.03124	gametogenetin binding protein 2	Ggnbp2
1451726_at	22.1872	45.0637	2.03107	myotubularin related protein 6	Mtmr6
1434322_at	21.5677	43.802	2.03091	MICAL-like 2	Micall2
1440847_at	29.5428	59.993	2.03072	metastasis suppressor 1	Mtss1
1452132_at	59.0018	119.814	2.03069	TLC domain containing 1	Tlcd1
1424555_at	19.1011	38.7616	2.02929	RIKEN cDNA 9430015G10 gene	9430015G10Rik
1429728_at	17.5841	35.6821	2.02923	gypsy retrotransposon integrase 1	Gin1
1435655_at	55.2042	112.02	2.0292	predicted gene 11425 /// 60S ribosomal protein L12-like /// ribosomal protein L12	Gm11425 /// LOC630855 /// Rpl12
1437202_at	40.1954	81.5354	2.02848	myb-like, SWIRM and MPN domains 1	Mysm1
1449578_at	7.34252	14.894	2.02846	suppressor of Ty 16 homolog (S. cerevisiae)	Supt16h
1441839_s_at	6.53515	13.2524	2.02786	methyltransferase like 22	Mettl22
1418580_at	339.209	687.253	2.02605	receptor transporter protein 4	Rtp4
1417141_at	935.096	1893.92	2.02537	interferon gamma induced GTPase	Igtp
1434776_at	15.8583	32.1068	2.0246	sema domain, seven thrombospondin repeats (type 1 and type 1-like), transmembrane domain (TM) and short cytoplasmic domain, (semaphorin) 5A	Sema5a
1418491_a_at	21.8233	44.1606	2.02355	pseudouridine synthase 3	Pus3
1429222_at	6.9166	13.995	2.02339	pseudouridine synthase 3	Pus3
1427844_a_at	22.6224	45.7476	2.02222	CCAAT/enhancer binding protein (C/EBP), beta	Cebpb
1425225_at	145.452	294.119	2.0221	Fc receptor, IgG, low affinity IV	Fcgr4
1457988_at	15.2026	30.7317	2.02148	---	---
1425701_a_at	12.9112	26.0828	2.02017	regulator of G-protein signaling 3	Rgs3
1426824_at	53.9459	108.831	2.01741	proteasome (prosome, macropain) activator subunit 4	Psme4
1451998_at	8.57073	17.2846	2.0167	taspase, threonine aspartase 1	Tasp1
1436124_at	46.5939	93.9521	2.0164	phosphate cytidylyltransferase 1, choline, beta isoform	Pcyt1b
1455759_a_at	16.9163	34.1044	2.01607	ankyrin repeat and KH domain containing 1	Ankhd1
1450170_x_at	6.95705	14.0257	2.01604	histocompatibility 2, D region locus 1	H2-D1
1436572_at	19.6547	39.6099	2.01529	coiled-coil domain containing 45	Ccdc45
1438674_a_at	16.0861	32.4058	2.01452	splicing factor, suppressor of white-apricot homolog (Drosophila)	Sfswap
1423008_at	20.0562	40.39	2.01384	ADP-ribosyltransferase 2a, pseudogene	Art2a-ps
1443258_at	15.3948	30.9857	2.01274	forkhead box P1	Foxp1
1442710_at	18.5534	37.3125	2.01109	---	---
1441283_at	4.86455	9.78291	2.01106	---	---
1428192_at	13.0976	26.3304	2.01032	kelch repeat and BTB (POZ) domain containing 7	Kbtbd7
1447156_at	10.8787	21.8694	2.01031	---	---
1441141_at	7.91415	15.9037	2.00953	---	---
1459008_at	28.3782	56.9858	2.00808	---	---
1441757_at	37.6696	75.6413	2.00802	RIKEN cDNA 1190002F15 gene	1190002F15Rik
1444741_at	16.9215	33.9565	2.00671	dedicator of cyto-kinesis 2	Dock2
1425465_a_at	20.7651	41.6444	2.0055	SUMO/sentrin specific peptidase 2	Senp2
1437835_a_at	6.69011	13.4112	2.00463	RIKEN cDNA 0610011L14 gene	0610011L14Rik
1456648_at	67.463	135.213	2.00425	---	---
1446592_at	51.6704	103.493	2.00296	---	---
1458916_at	38.3838	76.8609	2.00243	---	---
1427511_at	30.3234	60.7095	2.00207	---	---
1447881_x_at	19.5061	39.0361	2.00122	ubiquitin specific peptidase 15	Usp15
1428260_at	17.7874	35.5923	2.00098	atlastin GTPase 1	Atl1
1434391_at	99.7172	199.531	2.00097	expressed sequence AI503316	AI503316
1436385_at	20.9783	41.9686	2.00057	glucosidase, alpha; neutral C	Ganc
1425158_at	13.9316	6.95548	0.49926	T-box 20	Tbx20
1420062_at	59.8795	29.8889	0.499151	---	---
1453306_at	39.4256	19.6636	0.498752	RIKEN cDNA 6330531I01 gene	6330531I01Rik
1431500_at	15.0384	7.49724	0.49854	RIKEN cDNA 4933406J10 gene	4933406J10Rik
1416523_at	62.487	31.1094	0.497853	ribonuclease, RNase A family, 1 (pancreatic)	Rnase1
1419793_at	17.8623	8.86324	0.496198	DNA segment, Chr 5, ERATO Doi 615, expressed	D5Ertd615e
1425177_at	125.838	62.4061	0.495925	serine hydroxymethyltransferase 1 (soluble)	Shmt1
1415884_at	216.322	107.202	0.495568	chymotrypsin-like elastase family, member 3B	Cela3b
1430324_x_at	15.7046	7.78197	0.495521	RIKEN cDNA 1700049E17 gene, gene 1 /// tandem duplication of RIKEN cDNA 1700049E17 gene, gene 2	1700049E17Rik1 /// 1700049E17Rik2
1447243_at	19.4123	9.60274	0.494672	cDNA sequence BC040756	BC040756
1442420_at	41.2835	20.3826	0.493723	---	---
1446123_at	50.3875	24.8102	0.492389	tetratricopeptide repeat domain 34	Ttc34
1420087_at	11.8197	5.81298	0.491805	Frizzled homolog 3 (Drosophila)	Fzd3
1447216_at	10.4278	5.12215	0.491201	neurexin I	Nrxn1
1451094_at	16.9191	8.29217	0.490108	gamma-glutamyltransferase 7	Ggt7
1439996_at	38.2446	18.7261	0.48964	TatD DNase domain containing 1	Tatdn1
1422361_at	8.66719	4.24089	0.489304	T lymphoma oncogene	Tlm
1433154_at	13.8419	6.75442	0.487968	RIKEN cDNA B230204H03 gene	B230204H03Rik
1445944_at	13.6177	6.64208	0.487753	---	---
1435502_a_at	13.1061	6.38784	0.487394	bromodomain, testis-specific	Brdt
1455830_s_at	5.59035	2.72127	0.48678	expressed sequence C87414 /// predicted gene 3259 /// predicted gene 6367	C87414 /// Gm3259 /// Gm6367
1459234_at	14.5029	7.02912	0.48467	predicted gene, 19719	Gm19719
1458995_at	14.6236	7.0863	0.484578	Digestive organ expansion factor homolog (zebrafish)	Diexf
1452472_at	30.6584	14.8527	0.484457	receptor transporter protein 3	Rtp3
1458818_at	29.7741	14.4216	0.484365	DNA segment, Chr 3, ERATO Doi 162, expressed	D3Ertd162e
1441377_at	15.905	7.69885	0.484052	kinesin family member 6	Kif6
1443153_at	8.29459	4.0144	0.483978	---	---
1454216_at	23.6203	11.4278	0.483814	RIKEN cDNA 4930408F14 gene /// predicted gene 14757 /// predicted gene 14759 /// predicted pseudogene 16388	4930408F14Rik /// Gm14757 /// Gm14759 /// Gm16388
1427556_at	62.0354	30.0119	0.483786	myosin, light polypeptide kinase 2, skeletal muscle	Mylk2
1447572_at	13.2511	6.40357	0.48325	RIKEN cDNA 1700052I22 gene	1700052I22Rik
1427865_at	18.3681	8.863	0.482522	predicted gene, 19831	Gm19831
1432679_at	15.6269	7.53481	0.482168	integrin alpha V	Itgav
1458953_at	25.2892	12.1848	0.48182	DNA segment, Chr 5, ERATO Doi 215, expressed	D5Ertd215e
1439474_x_at	9.24874	4.45533	0.481723	---	---
1459802_at	12.8692	6.19634	0.481487	---	---
1445710_x_at	86.3436	41.5317	0.481004	double homeobox B-like /// predicted gene 10391 /// predicted gene 10394	Duxbl /// Gm10391 /// Gm10394
1451043_at	12.8692	6.18702	0.480762	NIMA (never in mitosis gene a)-related expressed kinase 6	Nek6
1456701_at	10.3964	4.99582	0.480535	RAB, member of RAS oncogene family-like 6	Rabl6
1429817_at	50.4998	24.2492	0.480184	spermatogenesis and oogenesis specific basic helix-loop-helix 2	Sohlh2
1456594_at	17.4054	8.33258	0.478735	predicted gene 1971	Gm1971
1458325_x_at	13.7431	6.56481	0.47768	BCL2 modifying factor	Bmf
1428042_at	32.6757	15.6081	0.477669	predicted gene 10055	Gm10055
1432760_at	8.40791	4.0144	0.477455	proline-rich coiled-coil 2C	Prrc2c
1454714_x_at	76.8986	36.7119	0.477407	3-phosphoglycerate dehydrogenase	Phgdh
1441783_at	10.0435	4.79272	0.477199	RIKEN cDNA 2410022M11 gene	2410022M11Rik
1447291_at	29.0312	13.845	0.476902	nephrosis 1 homolog, nephrin antisense	Nphs1as
1457075_at	14.4467	6.88696	0.476717	cytidine 5'-triphosphate synthase 2	Ctps2
1426208_x_at	53.206	25.3595	0.476629	pleiomorphic adenoma gene-like 1	Plagl1
1444892_at	10.8292	5.156	0.476121	nucleoporin 160	Nup160
1416055_at	957.536	455.887	0.476104	amylase 2a1 /// amylase 2a2 /// amylase 2a3 /// amylase 2a4 /// amylase 2a5	Amy2a1 /// Amy2a2 /// Amy2a3 /// Amy2a4 /// Amy2a5
1427576_at	60.8044	28.933	0.475837	immunoglobulin kappa chain variable 28 (V28) /// immunoglobulin kappa variable 6-14 /// immunoglobulin kappa variable 6-23 /// immunoglobulin kappa variable 8-19	Igk-V28 /// Igkv6-14 /// Igkv6-23 /// Igkv8-19
1419923_at	41.1228	19.5522	0.475459	---	---
1447607_at	38.966	18.5259	0.475438	---	---
1438980_x_at	9.5008	4.51335	0.475049	peptidase M20 domain containing 1	Pm20d1
1430863_at	13.666	6.48937	0.474853	RIKEN cDNA 4933411B09 gene	4933411B09Rik
1432455_a_at	10.1714	4.82053	0.473928	prolactin family 8, subfamily a, member 1	Prl8a1
1435049_s_at	124.48	58.9768	0.473786	expressed sequence AI854703	AI854703
1428301_at	87.098	41.1863	0.472873	predicted gene 10340 /// predicted gene 10406 /// predicted gene 2888 /// predicted gene 2897 /// predicted gene 3095 /// predicted gene 3173 /// predicted gene 3239 /// predicted gene 3298 /// predicted gene 3317 /// predicted gene 3373 /// predicted gene 3383 /// predicted gene 3500 /// predicted gene 3558 /// predicted gene 3636 /// predicted gene 3642 /// predicted gene 3667 /// predicted gen…	Gm10340 /// Gm10406 /// Gm2888 /// Gm2897 /// Gm3095 /// Gm3173 /// Gm3239 /// Gm3298 /// Gm3317 /// Gm3373 /// Gm3383 /// Gm3500 /// Gm3558 /// Gm3636 /// Gm3642 /// Gm3667 /// Gm3696 /// Gm3739 /// Gm5796 /// LOC100861615
1421382_at	13.0347	6.16318	0.472828	prolactin receptor	Prlr
1421717_at	19.1194	9.03822	0.472724	vomeronasal 1 receptor 58	Vmn1r58
1419106_at	15.8689	7.49724	0.472447	transcription elongation factor B (SIII), polypeptide 2 pseudogene /// coilin	2210409E12Rik /// Coil
1431294_at	28.2713	13.3542	0.47236	spermatogenesis associated glutamate (E)-rich protein 7, pseudogene 1 /// spermatogenesis associated glutamate (E)-rich protein 8, pseudogene 1	Speer7-ps1 /// Speer8-ps1
1441090_at	25.7812	12.1689	0.472006	Nuclear mitotic apparatus protein 1	Numa1
1435267_at	142.753	66.9521	0.469005	Cadherin 11 pseudogene	2610005L07Rik
1430490_at	10.1887	4.77041	0.468208	---	---
1458578_at	12.8844	6.03187	0.468153	---	---
1432975_at	13.6542	6.38852	0.46788	carboxylesterase 2F	Ces2f
1444300_at	17.57	8.21908	0.467792	G protein-coupled receptor 125	Gpr125
1434137_x_at	163.11	76.1582	0.466914	zymogen granule protein 16	Zg16
1417701_at	23.5197	10.9664	0.466265	protein phosphatase 1, regulatory (inhibitor) subunit 14c	Ppp1r14c
1450254_at	15.8613	7.3746	0.464943	telomerase reverse transcriptase	Tert
1444230_at	26.2663	12.2094	0.464831	RIKEN cDNA 2900046D03 gene	2900046D03Rik
1428981_at	7.84005	3.64128	0.464446	RIKEN cDNA 2810007J24 gene	2810007J24Rik
1458790_at	16.5197	7.64859	0.462999	---	---
1458030_at	9.96066	4.60757	0.462577	---	---
1458725_at	11.5943	5.36025	0.46232	---	---
1450723_at	20.6233	9.53311	0.46225	ISL1 transcription factor, LIM/homeodomain	Isl1
1444929_at	34.9481	16.148	0.462055	---	---
1436061_at	14.2211	6.56893	0.461913	---	---
1450331_s_at	23.0938	10.6479	0.461073	predicted gene 10302 /// vomeronasal 2, receptor 34 /// vomeronasal 2, receptor 42 /// vomeronasal 2, receptor 45 /// vomeronasal 2, receptor 47	Gm10302 /// Vmn2r34 /// Vmn2r42 /// Vmn2r45 /// Vmn2r47
1445972_at	10.8173	4.98273	0.460626	Usher syndrome 2A (autosomal recessive, mild)	Ush2a
1432507_at	31.5021	14.5008	0.460313	RIKEN cDNA B430319H21 gene	B430319H21Rik
1446922_at	10.4757	4.82161	0.460265	---	---
1454195_at	32.8474	15.0761	0.458973	RIKEN cDNA 4933433G19 gene	4933433G19Rik
1441180_at	16.525	7.57755	0.45855	RIKEN cDNA C330024D21 gene	C330024D21Rik
1446530_at	10.0045	4.58731	0.458524	---	---
1449652_at	19.9104	9.10613	0.457355	NudC domain containing 1	Nudcd1
1438830_at	23.7697	10.8601	0.45689	predicted gene 10512	Gm10512
1444721_at	21.2651	9.71176	0.456698	---	---
1451539_at	16.7295	7.63302	0.456261	BAI1-associated protein 2-like 1	Baiap2l1
1459101_at	11.9168	5.43603	0.456165	expressed sequence C78760	C78760
1417682_a_at	189.487	86.2854	0.455364	protease, serine, 2	Prss2
1442969_at	56.2761	25.5988	0.454879	---	---
1443451_at	21.2368	9.6387	0.453867	---	---
1421496_at	8.90222	4.03775	0.453566	alkaline ceramidase 2	Acer2
1454904_at	360.159	162.94	0.452411	X-linked myotubular myopathy gene 1	Mtm1
1445935_at	29.3011	13.2552	0.452381	---	---
1430198_at	12.2942	5.54308	0.450868	RIKEN cDNA 3110009F21 gene	3110009F21Rik
1422206_at	13.8159	6.19634	0.448494	UDP-Gal:betaGlcNAc beta 1,3-galactosyltransferase, polypeptide 1	B3galt1
1420410_at	41.483	18.5829	0.447964	nuclear receptor subfamily 5, group A, member 2	Nr5a2
1440824_at	38.9092	17.4283	0.447921	---	---
1454069_at	18.3645	8.21528	0.447345	RIKEN cDNA 9030409C19 gene	9030409C19Rik
1447822_x_at	68.1627	30.4304	0.446437	UFM1-specific peptidase 1	Ufsp1
1444683_at	34.086	15.2153	0.44638	---	---
1432320_at	18.9877	8.45895	0.445497	RIKEN cDNA 9430065F17 gene	9430065F17Rik
1424737_at	35.4126	15.7391	0.444451	thyroid hormone responsive SPOT14 homolog (Rattus)	Thrsp
1432698_at	28.519	12.6555	0.443756	RIKEN cDNA 2900024I21 gene	2900024I21Rik
1458478_at	17.7212	7.84872	0.4429	RIKEN cDNA 9230110F11 gene	9230110F11Rik
1428359_s_at	88.0043	38.9402	0.44248	zymogen granule protein 16	Zg16
1427216_at	104.035	45.864	0.44085	interferon zeta	Ifnz
1428358_at	26.0707	11.4816	0.440401	zymogen granule protein 16	Zg16
1422434_a_at	316.222	139.26	0.440387	RIKEN cDNA 2210010C04 gene	2210010C04Rik
1443636_at	101.702	44.7877	0.440381	---	---
1449394_at	10.2982	4.53338	0.440211	solute carrier organic anion transporter family, member 1b2	Slco1b2
1427280_at	19.1632	8.4191	0.439336	sodium channel, voltage-gated, type II, alpha 1	Scn2a1
1445304_at	17.9381	7.86241	0.438309	mahogunin, ring finger 1	Mgrn1
1440862_at	52.4404	22.9502	0.437643	---	---
1442977_at	28.7057	12.5614	0.437594	---	---
1424485_at	13.1562	5.74673	0.436809	angiopoietin-like 3	Angptl3
1421943_at	30.9279	13.5092	0.436798	transforming growth factor alpha	Tgfa
1420741_x_at	136.996	59.742	0.436085	late cornified envelope 1I	Lce1i
1415868_at	18.5756	8.06463	0.434151	chaperonin containing Tcp1, subunit 4 (delta)	Cct4
1422720_at	15.8694	6.88044	0.433565	ISL1 transcription factor, LIM/homeodomain	Isl1
1429040_at	108.202	46.9044	0.433489	cadherin 11 pseudogene	6820431F20Rik
1456292_a_at	439.919	189.608	0.431006	vimentin	Vim
1450317_at	8.73564	3.7584	0.430238	C-type lectin domain family 2, member g	Clec2g
1446175_at	16.5792	7.12573	0.4298	---	---
1448137_at	22.4001	9.62438	0.429658	aldehyde dehydrogenase family 7, member A1	Aldh7a1
1440962_at	17.2376	7.39846	0.429204	solute carrier family 8 (sodium/calcium exchanger), member 3	Slc8a3
1438615_x_at	91.9674	39.2184	0.426438	RIKEN cDNA 2010317E24 gene	2010317E24Rik
1422682_s_at	30.4192	12.9571	0.425952	predicted gene 10334 /// predicted gene 5771 /// protease, serine, 1 (trypsin 1) /// protease, serine, 3	Gm10334 /// Gm5771 /// Prss1 /// Prss3
1447050_at	13.3756	5.69023	0.425418	---	---
1425220_x_at	45.3698	19.2233	0.423702	uncharacterized LOC100038937	LOC100038937
1447059_at	10.5324	4.45976	0.423433	---	---
1450457_at	33.7473	14.2758	0.423021	Casitas B-lineage lymphoma	Cbl
1451699_at	14.0497	5.94298	0.422998	RIKEN cDNA B230354O11 gene	B230354O11Rik
1424647_at	87.2638	36.8699	0.42251	gamma-aminobutyric acid (GABA) A receptor, pi	Gabrp
1451565_s_at	35.5089	14.9886	0.422108	urocanase domain containing 1	Uroc1
1428030_at	9.52078	4.00853	0.42103	a disintegrin and metallopeptidase domain 34	Adam34
1458347_s_at	35.0965	14.7485	0.420227	transmembrane protease, serine 2	Tmprss2
1457344_at	12.9592	5.43945	0.419735	neuropilin (NRP) and tolloid (TLL)-like 2	Neto2
1427577_x_at	83.609	35.0857	0.419641	immunoglobulin kappa chain variable 28 (V28) /// immunoglobulin kappa variable 6-14 /// immunoglobulin kappa variable 6-23 /// immunoglobulin kappa variable 8-19	Igk-V28 /// Igkv6-14 /// Igkv6-23 /// Igkv8-19
1435628_x_at	88.7108	37.2117	0.419472	cDNA sequence BC005512 /// RIKEN cDNA F630007L15 gene /// predicted gene 6958	BC005512 /// F630007L15Rik /// Gm6958
1449698_at	52.0529	21.8242	0.41927	RIKEN cDNA C330027C09 gene	C330027C09Rik
1446018_at	10.8214	4.53338	0.418929	expressed sequence C79240	C79240
1448022_at	9.81935	4.10863	0.418421	---	---
1439684_at	8.90222	3.71497	0.417308	RIKEN cDNA 4930570G19 gene	4930570G19Rik
1451158_at	29.3086	12.159	0.414862	thyroid hormone receptor interactor 12	Trip12
1435611_x_at	215.413	89.2157	0.414161	chymotrypsin-like elastase family, member 3B	Cela3b
1446458_at	21.8314	9.03681	0.413937	ribonuclease L (2', 5'-oligoisoadenylate synthetase-dependent)	Rnasel
1440144_x_at	12.4248	5.14308	0.413937	Sfi1 homolog, spindle assembly associated (yeast)	Sfi1
1456003_a_at	60.7854	24.7053	0.406434	solute carrier family 1 (glutamate/neutral amino acid transporter), member 4	Slc1a4
1431262_at	44.2595	17.8728	0.403819	RIKEN cDNA 2610042L04 gene /// RIKEN cDNA 4930555G01 gene /// RIKEN cDNA D830030K20 gene /// predicted gene 10021 /// predicted gene 10338 /// predicted gene 10340 /// predicted gene 10406 /// predicted gene 10409 /// predicted gene 10413 /// predicted gene 16434 /// alpha6-takusan /// predicted gene 2897 /// alpha-takusan pseudogene /// predicted gene 3005 /// predicted gene 3012 /// predicted g…	2610042L04Rik /// 4930555G01Rik /// D830030K20Rik /// Gm10021 /// Gm10338 /// Gm10340 /// Gm10406 /// Gm10409 /// Gm10413 /// Gm16434 /// Gm2237 /// Gm2897 /// Gm3002 /// Gm3005 /// Gm3012 /// Gm3020 /// Gm3095 /// Gm3099 /// Gm3173 /// Gm3187 /// Gm3239 /// Gm3248 /// Gm3264 /// Gm3298 /// Gm3317 /// Gm3373 /// Gm3383 /// Gm3476 /// Gm3494 /// Gm3500 /// Gm3537 /// Gm3558 /// Gm3591 /// Gm3636 /…
1417023_a_at	222.549	89.7444	0.403257	fatty acid binding protein 4, adipocyte	Fabp4
1432882_at	118.02	47.4654	0.40218	RIKEN cDNA 4932431P20 gene	4932431P20Rik
1451263_a_at	47.2362	18.9296	0.400743	fatty acid binding protein 4, adipocyte	Fabp4
1432182_at	26.2314	10.4753	0.399343	RIKEN cDNA 4922502B01 gene	4922502B01Rik
1441257_x_at	10.7271	4.27627	0.398643	---	---
1457950_at	11.6274	4.62421	0.397701	---	---
1439682_at	13.7619	5.46504	0.397112	---	---
1441414_at	77.407	30.6171	0.395534	---	---
1457529_x_at	58.5497	22.9631	0.392198	---	---
1459959_at	20.7706	8.13689	0.391751	---	---
1425163_at	27.4049	10.7125	0.390896	expressed sequence AI661453	AI661453
1447044_at	49.7244	19.392	0.38999	---	---
1415883_a_at	180.278	70.1023	0.388856	chymotrypsin-like elastase family, member 3B	Cela3b
1431685_at	11.6891	4.53338	0.387829	RIKEN cDNA 4930549O18 gene	4930549O18Rik
1455930_at	152.502	59.1382	0.387786	---	---
1457867_at	15.2625	5.87623	0.38501	sphingosine-1-phosphate phosphotase 2	Sgpp2
1440097_at	35.4963	13.6406	0.384283	MiRNA containing gene	Mirg
1422313_a_at	252.694	97.0032	0.383877	insulin-like growth factor binding protein 5	Igfbp5
1437636_at	23.9263	9.16854	0.383199	pyrin domain containing 4	Pydc4
1442812_at	20.2805	7.74843	0.382063	predicted gene 10482	Gm10482
1452502_at	55.3897	21.1389	0.38164	cDNA sequence BC001981	BC001981
1447691_x_at	41.4181	15.7451	0.380151	---	---
1459955_at	20.335	7.72086	0.379684	---	---
1429755_a_at	67.7484	25.5621	0.377309	RIKEN cDNA 4933406F09 gene	4933406F09Rik
1459513_at	33.7347	12.7045	0.3766	---	---
1426936_at	43.2893	16.286	0.376212	cDNA sequence BC005512 /// RIKEN cDNA F630007L15 gene /// predicted gene 6958	BC005512 /// F630007L15Rik /// Gm6958
1415994_at	32.5857	12.2538	0.376048	cytochrome P450, family 2, subfamily e, polypeptide 1	Cyp2e1
1453641_at	32.5715	12.1732	0.373737	breast carcinoma amplified sequence 1	Bcas1
1452418_at	324.615	121.157	0.373233	---	---
1447081_at	10.6685	3.97436	0.372532	---	---
1427536_at	101.101	37.3938	0.369868	zinc finger protein 125	Zfp125
1453210_at	38.0437	14.0396	0.36904	RIKEN cDNA 5730507C01 gene	5730507C01Rik
1442493_at	26.5232	9.73402	0.367	---	---
1453391_at	21.8873	7.94692	0.363084	spermatogenesis associated glutamate (E)-rich protein 7, pseudogene 1 /// spermatogenesis associated glutamate (E)-rich protein 8, pseudogene 1	Speer7-ps1 /// Speer8-ps1
1448051_at	18.1325	6.56893	0.362274	---	---
1442120_at	197.037	71.0619	0.360652	RIKEN cDNA G730007D18 gene	G730007D18Rik
1460151_at	63.2399	22.7428	0.359628	---	---
1444295_at	18.8625	6.76649	0.358728	neogenin	Neo1
1454437_at	28.5958	10.0943	0.353001	---	---
1431117_x_at	68.9926	24.1103	0.349462	RIKEN cDNA 1810029B16 gene	1810029B16Rik
1457282_x_at	77.9187	27.1729	0.348733	---	---
1437588_at	12.4324	4.33451	0.348647	POU domain, class 4, transcription factor 2	Pou4f2
1445422_at	42.0493	14.6346	0.348034	uncharacterized LOC621549	LOC621549
1452731_x_at	24.7179	8.5112	0.344333	predicted gene 10340 /// predicted gene 10406 /// predicted gene 10409 /// predicted gene 2897 /// alpha-takusan pseudogene /// predicted gene 3095 /// predicted gene 3173 /// predicted gene 3239 /// predicted gene 3298 /// predicted gene 3317 /// predicted gene 3373 /// predicted gene 3383 /// predicted gene 3500 /// predicted gene 3558 /// predicted gene 3636 /// predicted gene 3642 /// predict…	Gm10340 /// Gm10406 /// Gm10409 /// Gm2897 /// Gm3002 /// Gm3095 /// Gm3173 /// Gm3239 /// Gm3298 /// Gm3317 /// Gm3373 /// Gm3383 /// Gm3500 /// Gm3558 /// Gm3636 /// Gm3642 /// Gm3667 /// Gm3696 /// Gm3739 /// Gm5796 /// LOC100861615
1453083_at	51.8997	17.5846	0.33882	vomeronasal 2, receptor 29	Vmn2r29
1443929_at	23.7006	7.96873	0.336224	RIKEN cDNA 9830004L10 gene	9830004L10Rik
1454379_at	31.6494	10.5774	0.334204	---	---
1448281_a_at	155.573	51.7449	0.332608	chymotrypsin-like elastase family, member 2A	Cela2a
1422320_x_at	80.7571	26.7569	0.331325	per-hexamer repeat gene 5	Phxr5
1450315_at	34.0557	11.2437	0.330157	vomeronasal 1 receptor 148	Vmn1r148
1453429_at	83.4567	27.0709	0.324371	RIKEN cDNA 9530057J20 gene /// uncharacterized LOC100861725	9530057J20Rik /// LOC100861725
1432885_at	47.3501	15.328	0.323716	RIKEN cDNA 4632432E15 gene	4632432E15Rik
1447303_at	59.6732	19.2821	0.323129	---	---
1416139_at	124.114	40.0153	0.322408	regenerating islet-derived 2	Reg2
1432590_at	50.8519	16.2826	0.320196	RIKEN cDNA 4930573O21 gene	4930573O21Rik
1460084_at	34.8085	11.0867	0.318506	---	---
1438223_at	48.0401	15.207	0.316549	---	---
1457521_at	24.2033	7.64439	0.31584	---	---
1430883_at	25.1743	7.86736	0.312515	RIKEN cDNA 4933402C05 gene	4933402C05Rik
1433283_s_at	61.7672	19.1982	0.310815	---	---
1445263_at	139.485	43.2872	0.310336	---	---
1458252_at	41.1228	12.6047	0.306515	---	---
1437326_x_at	231.247	70.4696	0.304737	chymotrypsin-like elastase family, member 3B	Cela3b
1428670_at	117.394	35.1526	0.299441	---	---
1442183_at	35.4319	10.4762	0.295672	carnitine deficiency-associated gene expressed in ventricle 3 pseudogene	Gm13238
1458527_at	102.371	30.1863	0.294871	---	---
1435012_x_at	189.912	55.4137	0.291786	chymotrypsin-like elastase family, member 3B /// predicted gene 13011	Cela3b /// Gm13011
1456319_at	707.184	203.702	0.288047	---	---
1447388_at	23.5119	6.73155	0.286304	---	---
1425881_at	70.815	20.2639	0.286153	pregnancy-specific glycoprotein 28	Psg28
1447123_at	16.9906	4.81448	0.283362	---	---
1430893_at	27.8006	7.74885	0.27873	major urinary protein 10	Mup10
1458810_at	64.0016	17.1905	0.268594	---	---
1446887_at	41.1228	11.0203	0.267985	---	---
1442947_x_at	26.0411	6.91343	0.265481	---	---
1458243_at	19.5548	5.12215	0.261938	---	---
1459260_at	34.8299	9.06279	0.260202	predicted gene 13212	Gm13212
1459564_at	167.482	43.2872	0.258459	---	---
1459989_at	37.6127	9.70626	0.258058	---	---
1422651_at	24.8063	6.3152	0.25458	adiponectin, C1Q and collagen domain containing	Adipoq
1449832_at	54.701	13.663	0.249776	RIKEN cDNA 1700091H14 gene	1700091H14Rik
1444668_at	28.8637	7.09248	0.245723	amplified spermatogenic transcripts X encoded	Astx
1452433_at	541.195	130.538	0.241203	---	---
1443913_at	152.931	36.7475	0.240288	---	---
1424608_a_at	501.775	119.771	0.238696	basic leucine zipper and W2 domains 2 /// predicted gene 4354 /// predicted gene 5589	Bzw2 /// Gm4354 /// Gm5589
1446661_at	56.6768	13.3556	0.235645	---	---
1458543_at	64.0354	14.9265	0.233098	---	---
1447410_at	17.8444	4.11526	0.230619	---	---
1460474_at	68.6226	15.8222	0.230568	RIKEN cDNA 2610028L16 gene	2610028L16Rik
1452452_at	334.035	76.9708	0.230427	---	---
1424607_a_at	1666.9	380.158	0.228063	predicted gene 4354	Gm4354
1446017_at	68.677	15.5288	0.226114	---	---
1446042_at	21.6704	4.81248	0.222076	---	---
1424609_a_at	1754.23	374.296	0.213368	predicted gene 4354	Gm4354
1437867_at	89.5695	18.8551	0.210508	---	---
1454400_at	40.1911	8.35132	0.20779	RIKEN cDNA 4632432E15 gene	4632432E15Rik
1427346_at	30.318	6.24939	0.206128	predicted gene 10439 /// predicted gene 15080 /// predicted gene 15085 /// predicted gene 15093 /// predicted gene 15107 /// predicted gene 15114 /// predicted gene 15128 /// leucine zipper protein 4 /// ovary testis transcribed	Gm10439 /// Gm15080 /// Gm15085 /// Gm15093 /// Gm15107 /// Gm15114 /// Gm15128 /// Luzp4 /// Ott
1458042_at	65.5077	13.2655	0.202503	---	---
1438237_at	35.7065	7.20717	0.201844	predicted gene 13242 /// zinc finger protein 160-like /// zinc finger protein 160-like /// reduced expression 2 /// zinc finger protein 600	Gm13242 /// LOC100862458 /// LOC673430 /// Rex2 /// Zfp600
1417838_at	173.307	33.8909	0.195554	Y-linked testis-specific protein 1-like /// Y-linked testis-specific protein 1-like /// Y-linked testis-specific protein 1-like /// Y-linked testis-specific protein 1-like /// Y-linked testis-specific protein 1-like /// Y-linked testis-specific protein 1-like /// Y-linked testis-specific protein 1-like /// Y-linked testis-specific protein 1-like /// spermiogenesis specific transcript on the Y 2-l…	LOC100038944 /// LOC100039068 /// LOC100039209 /// LOC100039271 /// LOC100039294 /// LOC100039393 /// LOC100039444 /// LOC100039523 /// LOC100039574 /// LOC100039602 /// LOC100039614 /// LOC100039659 /// LOC100039732 /// LOC100039753 /// LOC100039810 /// LOC100039876 /// LOC100040031 /// LOC100040400 /// LOC100040418 /// LOC100040429 /// LOC100040489 /// LOC100040564 /// LOC100040595 /// LOC10004…
1434279_at	273.237	52.1977	0.191034	---	---
1427514_at	107.193	19.7773	0.184501	uncharacterized LOC624295	LOC624295
1424537_at	23.4449	4.00533	0.170841	predicted gene 10921 /// predicted gene 10922 /// predicted gene 14345 /// predicted gene 14346 /// predicted gene 14347 /// predicted gene 14351 /// predicted gene 14374 /// predicted gene 2777 /// predicted gene 2784 /// predicted gene 2799 /// predicted gene 2825 /// predicted gene 2863 /// predicted gene 2913 /// predicted gene 2964 /// predicted gene 3701 /// predicted gene 3706 /// predicte…	Gm10921 /// Gm10922 /// Gm14345 /// Gm14346 /// Gm14347 /// Gm14351 /// Gm14374 /// Gm2777 /// Gm2784 /// Gm2799 /// Gm2825 /// Gm2863 /// Gm2913 /// Gm2964 /// Gm3701 /// Gm3706 /// Gm3750 /// Gm3763 /// Gm5925 /// Gmcl1l /// LOC100861966 /// LOC100861971 /// LOC100862067 /// LOC100862274 /// LOC100862323 /// LOC100862329 /// LOC100862341 /// LOC100862369 /// LOC100862389
1417867_at	125.515	20.0476	0.159723	complement factor D (adipsin)	Cfd
1430441_at	60.1885	9.45898	0.157156	RIKEN cDNA 4933438K21 gene	4933438K21Rik
1440815_x_at	24.0726	3.64752	0.151522	predicted gene 8267	Gm8267
1439920_at	49.231	7.10005	0.144219	---	---
1436362_x_at	536.315	66.6256	0.124228	RIKEN cDNA 2700079J08 gene	2700079J08Rik
1460500_at	127.025	13.2116	0.104008	predicted gene 3715	Gm3715
1438050_x_at	168.569	17.2072	0.102078	predicted gene 9222	Gm9222
1447329_at	123.314	12.3837	0.100424	---	---
1434280_at	137.024	11.8236	0.0862882	---	---
1457657_at	223.003	18.3834	0.0824359	---	---
1429993_s_at	48.3334	3.95332	0.0817927	predicted gene 10471 /// predicted gene 5862 /// predicted gene 7347 /// spermatogenesis associated glutamate (E)-rich protein 4b	Gm10471 /// Gm5862 /// Gm7347 /// Speer4b
1449434_at	356.66	27.7592	0.0778309	carbonic anhydrase 3	Car3
1437534_at	49.8455	3.83242	0.076886	---	---
1426061_x_at	932.172	65.9042	0.0706996	---	---
1426060_at	952.991	63.1671	0.066283	---	---
1456340_at	261.292	15.6081	0.0597345	Methyltransferase like 11A	Mettl11a
1458382_a_at	1082.81	52.2706	0.0482733	---	---
1420310_at	564.364	26.502	0.0469591	---	---

## Sheet: DEGs of ECTV-BALB mice at 10dpi
Additional file 1
The list of differentially expressed genes in ECTV-infected BALB/c mice at 10 dpi.
ProbeSetID	BALB/c Day 0	BALB/c Day 10	Ratio (Day 10 vs Day 0)	Gene Title	Gene Symbol
1449254_at	550.285	11.9056	46.2206	secreted phosphoprotein 1	Spp1
1419060_at	2257.27	57.3082	39.3883	granzyme B	Gzmb
1425947_at	218.26	9.03054	24.1691	interferon gamma	Ifng
1427256_at	151.702	7.33265	20.6886	versican	Vcan
1418945_at	187.062	10.3989	17.9885	matrix metallopeptidase 3	Mmp3
1422860_at	143.869	8.72774	16.4841	neurotensin	Nts
1460227_at	452.732	32.3345	14.0015	tissue inhibitor of metalloproteinase 1	Timp1
1420344_x_at	43.7072	3.20609	13.6326	granzyme D	Gzmd
1450826_a_at	490.647	36.0352	13.6158	serum amyloid A 3	Saa3
1427126_at	559.535	44.2038	12.6581	heat shock protein 1B	Hspa1b
1419728_at	63.5581	5.03898	12.6133	chemokine (C-X-C motif) ligand 5	Cxcl5
1419561_at	187.285	15.0363	12.4556	chemokine (C-C motif) ligand 3	Ccl3
1427102_at	807.361	66.9012	12.068	schlafen 4	Slfn4
1421262_at	113.919	10.7271	10.6198	lipase, endothelial	Lipg
1452388_at	313.027	29.6034	10.574	heat shock protein 1A	Hspa1a
1421227_at	38.4606	3.76733	10.209	granzyme D /// granzyme E	Gzmd /// Gzme
1416121_at	207.234	21.4839	9.646	lysyl oxidase	Lox
1438676_at	348.328	36.9625	9.4238	guanylate binding protein 6	Gbp6
1444064_at	284.175	30.4012	9.3475	SAM domain and HD domain, 1	Samhd1
1456182_x_at	43.351	4.68112	9.2608	melanoma antigen	Mela
1417262_at	53.6006	5.81298	9.2208	prostaglandin-endoperoxide synthase 2	Ptgs2
1419532_at	203.355	22.603	8.9968	interleukin 1 receptor, type II	Il1r2
1427127_x_at	620.353	70.2769	8.8273	heat shock protein 1B	Hspa1b
1420343_at	28.5436	3.31983	8.5979	granzyme D	Gzmd
1456733_x_at	418.797	51.369	8.1527	serine (or cysteine) peptidase inhibitor, clade H, member 1	Serpinh1
1428834_at	227.053	27.9851	8.1134	dual specificity phosphatase 4	Dusp4
1450871_a_at	147.306	18.1609	8.1112	branched chain aminotransferase 1, cytosolic	Bcat1
1436578_at	56.7244	7.06915	8.0242	ermin, ERM-like protein	Ermn
1453196_a_at	165.114	20.8916	7.9034	2'-5' oligoadenylate synthetase-like 2	Oasl2
1452318_a_at	1297.87	166.681	7.7866	heat shock protein 1B	Hspa1b
1422280_at	742.283	98.6442	7.5249	granzyme K	Gzmk
1434046_at	71.6405	9.63265	7.4373	expressed sequence AA467197	AA467197
1418028_at	111.202	15.0846	7.3719	dopachrome tautomerase	Dct
1445226_at	194.564	26.8976	7.2335	cDNA sequence BC023969	BC023969
1419209_at	114.437	15.9883	7.1576	chemokine (C-X-C motif) ligand 1	Cxcl1
1418240_at	1074.16	150.169	7.153	guanylate binding protein 2	Gbp2
1438160_x_at	78.2819	11.2291	6.9713	solute carrier organic anion transporter family, member 4a1	Slco4a1
1415969_s_at	51.7138	7.56045	6.84	kidney androgen regulated protein	Kap
1447927_at	1699.41	253.826	6.6952	guanylate-binding protein 10 /// guanylate binding protein 6	Gbp10 /// Gbp6
1419149_at	118.239	17.7184	6.6732	serine (or cysteine) peptidase inhibitor, clade E, member 1	Serpine1
1448562_at	276.54	41.5062	6.6626	uridine phosphorylase 1	Upp1
1451064_a_at	479.545	72.0425	6.6564	phosphoserine aminotransferase-like /// phosphoserine aminotransferase 1	LOC100047252 /// Psat1
1420549_at	788.837	119.533	6.5993	guanylate binding protein 1 /// interferon-induced guanylate-binding protein 1-like	Gbp1 /// LOC100047734
1426858_at	161.023	24.5202	6.567	inhibin beta-B	Inhbb
1436598_at	652.411	102.669	6.3545	inducible T cell co-stimulator	Icos
1424727_at	203.382	32.0336	6.349	chemokine (C-C motif) receptor 5	Ccr5
1440481_at	213.987	33.7586	6.3388	signal transducer and activator of transcription 1	Stat1
1435906_x_at	1330.22	209.929	6.3365	guanylate binding protein 2	Gbp2
1418547_at	76.4769	12.1013	6.3197	tissue factor pathway inhibitor 2	Tfpi2
1450446_a_at	119.622	18.9586	6.3097	suppressor of cytokine signaling 1	Socs1
1440842_at	61.316	9.74513	6.292	RIKEN cDNA C230085N15 gene	C230085N15Rik
1428034_a_at	28.1509	4.51507	6.2349	tumor necrosis factor receptor superfamily, member 9	Tnfrsf9
1417256_at	32.4825	5.25249	6.1842	matrix metallopeptidase 13	Mmp13
1419603_at	65.2021	10.6815	6.1042	interferon activated gene 204	Ifi204
1448228_at	96.7689	15.9231	6.0773	lysyl oxidase	Lox
1435761_at	96.0882	15.9622	6.0197	cDNA sequence BC100530 /// stefin A1	BC100530 /// Stfa1
1421256_at	32.3921	5.43495	5.96	granzyme C	Gzmc
1420380_at	72.2899	12.3303	5.8628	chemokine (C-C motif) ligand 2	Ccl2
1419594_at	789.916	138.906	5.6867	cathepsin G	Ctsg
1450790_at	42.0382	7.4152	5.6692	thyroglobulin	Tg
1416286_at	63.2035	11.2923	5.597	regulator of G-protein signaling 4	Rgs4
1425005_at	111.109	19.9377	5.5728	killer cell lectin-like receptor subfamily C, member 1	Klrc1
1420692_at	91.3421	16.6639	5.4815	interleukin 2 receptor, alpha chain	Il2ra
1418930_at	902.178	165.269	5.4589	chemokine (C-X-C motif) ligand 10	Cxcl10
1419042_at	1698.62	319.365	5.3187	interferon inducible GTPase 1	Iigp1
1429947_a_at	317.538	60.0566	5.2873	Z-DNA binding protein 1	Zbp1
1416431_at	311.103	58.8688	5.2847	tubulin, beta 6 class V	Tubb6
1421694_a_at	53.4316	10.2378	5.2191	versican	Vcan
1452242_at	316.207	60.6447	5.2141	centrosomal protein 55	Cep55
1456212_x_at	230.714	44.3893	5.1975	suppressor of cytokine signaling 3	Socs3
1419697_at	76.5526	14.7577	5.1873	chemokine (C-X-C motif) ligand 11	Cxcl11
1419599_s_at	344.794	66.7078	5.1687	membrane-spanning 4-domains, subfamily A, member 6D	Ms4a6d
1431004_at	149.998	29.0442	5.1645	lysyl oxidase homolog 2-like /// lysyl oxidase-like 2	LOC100862072 /// Loxl2
1427884_at	171.254	33.5373	5.1064	collagen, type III, alpha 1	Col3a1
1449037_at	131.139	25.6927	5.1042	cAMP responsive element modulator	Crem
1420577_at	135.012	26.8204	5.0339	activation-induced cytidine deaminase	Aicda
1435493_at	25.9528	5.18098	5.0092	desmoplakin	Dsp
1455494_at	326.035	65.1338	5.0056	collagen, type I, alpha 1	Col1a1
1419604_at	286.939	57.3983	4.9991	Z-DNA binding protein 1	Zbp1
1439831_at	337.617	67.5872	4.9953	---	---
1423555_a_at	707.11	143.53	4.9266	interferon-induced protein 44	Ifi44
1448061_at	181.453	37.0887	4.8924	macrophage scavenger receptor 1	Msr1
1427844_a_at	110.481	22.6224	4.8837	CCAAT/enhancer binding protein (C/EBP), beta	Cebpb
1417185_at	5499.86	1126.32	4.883	lymphocyte antigen 6 complex, locus A	Ly6a
1419669_at	1615.45	331.101	4.879	proteinase 3	Prtn3
1449835_at	53.2643	11.0046	4.8402	programmed cell death 1	Pdcd1
1424518_at	49.6032	10.2688	4.8305	apolipoprotein L 9a /// apolipoprotein L 9b	Apol9a /// Apol9b
1419282_at	43.3088	9.00186	4.8111	chemokine (C-C motif) ligand 12 /// c-C motif chemokine 12-like	Ccl12 /// LOC100862578
1419762_at	686.527	143.553	4.7824	ubiquitin D	Ubd
1446148_x_at	240.866	50.4492	4.7744	RNA binding motif protein 39	Rbm39
1419334_at	96.9129	20.3006	4.7739	cytotoxic T-lymphocyte-associated protein 4	Ctla4
1457656_s_at	163.85	34.4194	4.7604	RIKEN cDNA C230085N15 gene	C230085N15Rik
1423669_at	209.597	44.1709	4.7451	collagen, type I, alpha 1	Col1a1
1425451_s_at	453.22	95.5708	4.7422	chitinase 3-like 3 /// chitinase 3-like 4	Chi3l3 /// Chi3l4
1426063_a_at	48.1162	10.1666	4.7328	GTP binding protein (gene overexpressed in skeletal muscle)	Gem
1419598_at	162.091	34.7852	4.6598	membrane-spanning 4-domains, subfamily A, member 6D	Ms4a6d
1421578_at	303.05	65.2021	4.6479	chemokine (C-C motif) ligand 4	Ccl4
1421596_s_at	245.294	52.7976	4.6459	histocompatibility 28	H28
1434380_at	1551.16	337.719	4.5931	guanylate binding protein 7	Gbp7
1455899_x_at	429.106	93.6825	4.5804	suppressor of cytokine signaling 3	Socs3
1437495_at	40.0468	8.78479	4.5587	membrane-bound transcription factor peptidase, site 2 /// Yy2 transcription factor	Mbtps2 /// Yy2
1431645_a_at	46.0823	10.1951	4.52	guanosine diphosphate (GDP) dissociation inhibitor 2	Gdi2
1439814_at	253.837	56.7021	4.4767	ATPase, class I, type 8B, member 4	Atp8b4
1415806_at	109.858	24.583	4.4688	plasminogen activator, tissue	Plat
1430089_at	144.312	32.6083	4.4256	RIKEN cDNA 5830469G19 gene	5830469G19Rik
1416576_at	213.187	48.2483	4.4185	suppressor of cytokine signaling 3	Socs3
1457666_s_at	630.493	142.973	4.4099	interferon activated gene 202B /// interferon-activable protein 202-like	Ifi202b /// LOC100044068
1421931_at	149.642	34.0008	4.4011	inducible T cell co-stimulator	Icos
1440671_at	52.8722	12.0354	4.393	RIKEN cDNA A130012E19 gene	A130012E19Rik
1437939_s_at	35.2628	8.02954	4.3916	cathepsin C	Ctsc
1420342_at	139.376	31.8557	4.3752	ganglioside-induced differentiation-associated-protein 10	Gdap10
1449989_at	41.5643	9.51196	4.3697	mast cell protease 2	Mcpt2
1419043_a_at	3007.66	688.327	4.3695	interferon inducible GTPase 1	Iigp1
1447272_s_at	40.0247	9.20164	4.3497	ATPase, class V, type 10A	Atp10a
1421895_at	98.0066	22.5807	4.3403	eukaryotic translation initiation factor 2, subunit 3, structural gene X-linked /// predicted pseudogene 2223	Eif2s3x /// Gm2223
1417483_at	198.631	45.849	4.3323	nuclear factor of kappa light polypeptide gene enhancer in B cells inhibitor, zeta	Nfkbiz
1442800_x_at	20.9035	4.85427	4.3062	family with sequence similarity 181, member B	Fam181b
1426037_a_at	32.5532	7.6008	4.2829	regulator of G-protein signaling 16	Rgs16
1422601_at	965.369	226.2	4.2678	serine (or cysteine) peptidase inhibitor, clade B, member 9	Serpinb9
1429527_a_at	79.6444	18.6854	4.2624	phospholipid scramblase 1	Plscr1
1415978_at	19.7814	4.67639	4.2301	tubulin, beta 3 class III	Tubb3
1449366_at	156.144	36.9625	4.2244	matrix metallopeptidase 8	Mmp8
1422924_at	42.8769	10.1691	4.2164	tumor necrosis factor (ligand) superfamily, member 9	Tnfsf9
1439696_at	51.7834	12.3055	4.2081	nuclear receptor subfamily 2, group C, member 2	Nr2c2
1419549_at	27.2673	6.48272	4.2062	arginase, liver	Arg1
1459150_at	39.5162	9.4236	4.1933	---
1452840_at	31.5726	7.54298	4.1857	RIKEN cDNA 1500009L16 gene	1500009L16Rik
1421930_at	362.765	86.7415	4.1821	inducible T cell co-stimulator	Icos
1419684_at	128.285	30.852	4.1581	chemokine (C-C motif) ligand 8 /// c-C motif chemokine 8-like	Ccl8 /// LOC100503254
1425065_at	334.733	80.6142	4.1523	2'-5' oligoadenylate synthetase 2	Oas2
1450297_at	30.7152	7.41483	4.1424	interleukin 6	Il6
1441231_at	24.6098	5.95515	4.1325	---	---
1458469_at	170.209	41.3862	4.1127	Casitas B-lineage lymphoma b	Cblb
1430352_at	32.1443	7.85182	4.0939	a disintegrin-like and metallopeptidase (reprolysin type) with thrombospondin type 1 motif, 9	Adamts9
1416613_at	55.2701	13.5029	4.0932	cytochrome P450, family 1, subfamily b, polypeptide 1	Cyp1b1
1430415_at	65.0847	15.9768	4.0737	PHD finger protein 6	Phf6
1416069_at	593.946	146.037	4.0671	phosphofructokinase, platelet	Pfkp
1437658_a_at	86.8687	21.4891	4.0425	small nucleolar RNA host gene (non-protein coding) 1	Snhg1
1435665_at	66.0601	16.4218	4.0227	tripartite motif-containing 30D	Trim30d
1447527_at	73.2709	18.2465	4.0156	---	---
1418932_at	66.3514	16.5371	4.0123	nuclear factor, interleukin 3, regulated	Nfil3
1419029_at	180.398	45.0502	4.0044	ERO1-like (S. cerevisiae)	Ero1l
1421551_s_at	502.553	125.541	4.0031	interferon activated gene 202B	Ifi202b
1418652_at	1210.92	303.174	3.9941	chemokine (C-X-C motif) ligand 9	Cxcl9
1450188_s_at	20.6484	5.18098	3.9854	lipase, endothelial	Lipg
1425179_at	131.16	32.9423	3.9815	serine hydroxymethyltransferase 1 (soluble)	Shmt1
1439819_at	102.002	25.7501	3.9612	expressed sequence AU015263	AU015263
1455396_at	68.6585	17.3367	3.9603	ATPase, class I, type 8B, member 1	Atp8b1
1439790_at	315.224	79.6094	3.9596	serine (or cysteine) peptidase inhibitor, clade B, member 9	Serpinb9
1449965_at	154.476	39.2888	3.9318	mast cell protease 8	Mcpt8
1429570_at	145.619	37.4703	3.8862	mixed lineage kinase domain-like	Mlkl
1437743_at	77.1411	19.9948	3.8581	AE binding protein 2	Aebp2
1449984_at	19.9149	5.18098	3.8438	chemokine (C-X-C motif) ligand 2	Cxcl2
1428333_at	37.7856	9.83525	3.8419	adipocyte-related X-chromosome expressed sequence 1 /// adipocyte-related X-chromosome expressed sequence 2	Arxes1 /// Arxes2
1416200_at	451.17	117.715	3.8327	interleukin 33	Il33
1426334_a_at	41.059	10.7271	3.8276	BCL2-like 11 (apoptosis facilitator)	Bcl2l11
1438130_at	81.1469	21.208	3.8262	TAF15 RNA polymerase II, TATA box binding protein (TBP)-associated factor	Taf15
1446669_at	129.869	33.9645	3.8237	---	---
1420572_at	343.071	90.961	3.7716	membrane-spanning 4-domains, subfamily A, member 3	Ms4a3
1419764_at	1150.54	305.865	3.7616	chitinase 3-like 3	Chi3l3
1439266_a_at	142.349	37.8519	3.7607	polymerase (RNA) III (DNA directed) polypeptide K	Polr3k
1433807_at	105.292	28.0044	3.7598	RIKEN cDNA 6720463M24 gene	6720463M24Rik
1417190_at	266.308	71.8754	3.7051	nicotinamide phosphoribosyltransferase	Nampt
1438868_at	547.938	147.934	3.7039	DNA segment, Chr 14, ERATO Doi 668, expressed	D14Ertd668e
1418293_at	284.13	76.9978	3.6901	interferon-induced protein with tetratricopeptide repeats 2	Ifit2
1439122_at	259.538	70.3484	3.6893	DEAD (Asp-Glu-Ala-Asp) box polypeptide 6	Ddx6
1424603_at	37.9888	10.3281	3.6782	sulfatase modifying factor 1	Sumf1
1429557_at	44.6018	12.1308	3.6767	minichromosome maintenance deficient 8 (S. cerevisiae)	Mcm8
1420394_s_at	566.042	154.34	3.6675	glycoprotein 49 A /// leukocyte immunoglobulin-like receptor, subfamily B, member 4	Gp49a /// Lilrb4
1443088_at	94.8661	25.9725	3.6526	RIKEN cDNA 9930031P18 gene	9930031P18Rik
1447285_at	27.3605	7.50106	3.6476	---	---
1435494_s_at	24.4066	6.7006	3.6424	desmoplakin	Dsp
1429294_at	68.0532	18.7377	3.6319	thyroid hormone receptor interactor 13	Trip13
1444741_at	61.4521	16.9215	3.6316	dedicator of cyto-kinesis 2	Dock2
1419573_a_at	1448.23	399.869	3.6218	lectin, galactose binding, soluble 1	Lgals1
1423110_at	519.702	143.692	3.6168	collagen, type I, alpha 2	Col1a2
1425156_at	920.994	254.952	3.6124	guanylate binding protein 7	Gbp7
1447851_x_at	47.0249	13.0543	3.6022	ATPase, class V, type 10A	Atp10a
1416035_at	337.949	93.9968	3.5953	hypoxia inducible factor 1, alpha subunit	Hif1a
1429672_at	83.8779	23.4419	3.5781	RIKEN cDNA 5830407E08 gene	5830407E08Rik
1417823_at	80.3944	22.5775	3.5608	galanin receptor 3 /// glycine C-acetyltransferase (2-amino-3-ketobutyrate-coenzyme A ligase)	Galr3 /// Gcat
1424131_at	326.192	91.6284	3.5599	collagen, type VI, alpha 3	Col6a3
1422928_at	528.942	148.619	3.5591	elastase, neutrophil expressed	Elane
1454607_s_at	186.202	52.4047	3.5532	phosphoserine aminotransferase-like /// phosphoserine aminotransferase 1	LOC100047252 /// Psat1
1439200_x_at	118.383	33.4134	3.543	Reproductive homeobox 4B	Rhox4b
1421137_a_at	125.034	35.298	3.5423	protein kinase inhibitor beta, cAMP dependent, testis specific	Pkib
1418248_at	31.2499	8.82448	3.5413	galactosidase, alpha	Gla
1423566_a_at	246.508	69.6767	3.5379	heat shock 105kDa/110kDa protein 1	Hsph1
1439214_a_at	36.783	10.4097	3.5335	apoptosis inhibitor 5	Api5
1429478_at	51.369	14.5825	3.5226	RIKEN cDNA 6720463M24 gene	6720463M24Rik
1428942_at	1257.79	357.346	3.5198	metallothionein 2	Mt2
1438535_at	58.2751	16.5811	3.5146	pleckstrin homology domain interacting protein	Phip
1420330_at	44.2122	12.6091	3.5064	C-type lectin domain family 4, member e	Clec4e
1418901_at	756.498	216.112	3.5005	CCAAT/enhancer binding protein (C/EBP), beta	Cebpb
1417409_at	221.275	63.2286	3.4996	Jun oncogene	Jun
1416939_at	843.747	241.143	3.4989	pyrophosphatase (inorganic) 1	Ppa1
1432548_at	28.8938	8.27	3.4938	poly (ADP-ribose) polymerase family, member 14	Parp14
1451858_at	105.966	30.4333	3.4819	MAS-related GPR, member A2A /// MAS-related GPR, member A2B	Mrgpra2a /// Mrgpra2b
1424638_at	271.657	78.0726	3.4795	cyclin-dependent kinase inhibitor 1A (P21)	Cdkn1a
1438439_at	241.414	69.4523	3.476	G protein-coupled receptor 171	Gpr171
1444872_at	39.788	11.4465	3.476	DNA segment, Chr 3, ERATO Doi 740, expressed	D3Ertd740e
1419714_at	221.834	63.8423	3.4747	CD274 antigen	Cd274
1438069_a_at	63.6585	18.3375	3.4715	RNA binding motif protein 5	Rbm5
1443015_at	28.9393	8.35478	3.4638	Ras homolog gene family, member H	Rhoh
1432026_a_at	62.6631	18.0946	3.4631	hect domain and RLD 6	Herc6
1449305_at	76.5795	22.1275	3.4608	coagulation factor X	F10
1443703_at	21.714	6.27801	3.4587	---	---
1451006_at	168.608	48.812	3.4542	xanthine dehydrogenase	Xdh
1424923_at	3404.4	985.642	3.454	serine (or cysteine) peptidase inhibitor, clade A, member 3G	Serpina3g
1427683_at	89.6696	25.9688	3.453	early growth response 2	Egr2
1433169_at	121.785	35.2879	3.4512	RIKEN cDNA 5830456J23 gene	5830456J23Rik
1422812_at	78.523	22.9657	3.4191	chemokine (C-X-C motif) receptor 6	Cxcr6
1449235_at	50.624	14.862	3.4063	Fas ligand (TNF superfamily, member 6)	Fasl
1452035_at	1160.19	340.604	3.4063	collagen, type IV, alpha 1	Col4a1
1422612_at	191.619	56.3998	3.3975	hexokinase 2	Hk2
1443702_at	36.5889	10.7724	3.3965	microtubule-associated protein 4	Mtap4
1447242_at	275.243	81.1477	3.3919	---	---
1452794_x_at	21.0291	6.20407	3.3896	RIKEN cDNA 4933402N22 gene /// predicted gene 5861 /// predicted gene 6460 /// spermatogenesis associated glutamate (E)-rich protein 1, pseudogene 1	4933402N22Rik /// Gm5861 /// Gm6460 /// Speer1-ps1
1452539_a_at	29.5555	8.7315	3.3849	CD247 antigen	Cd247
1418825_at	700.014	206.952	3.3825	immunity-related GTPase family M member 1	Irgm1
1437759_at	32.7792	9.70167	3.3787	Phosphofructokinase, platelet	Pfkp
1442074_at	156.811	46.4531	3.3757	---	---
1458589_at	98.2954	29.2205	3.3639	---	---
1416129_at	424.076	126.164	3.3613	ERBB receptor feedback inhibitor 1	Errfi1
1416846_a_at	59.868	17.8223	3.3592	PDZ domain containing RING finger 3	Pdzrn3
1424176_a_at	57.1675	17.0758	3.3479	annexin A4	Anxa4
1452414_s_at	84.8197	25.3631	3.3442	coiled-coil domain containing 86	Ccdc86
1421228_at	22.2555	6.66658	3.3384	chemokine (C-C motif) ligand 7	Ccl7
1424339_at	216.138	64.7633	3.3373	2'-5' oligoadenylate synthetase-like 1	Oasl1
1439678_at	61.6978	18.4972	3.3355	---	---
1426175_a_at	68.574	20.5611	3.3351	tryptase alpha/beta 1	Tpsab1
1456163_at	57.4424	17.227	3.3344	family with sequence similarity 72, member A	Fam72a
1438561_x_at	117.216	35.2029	3.3297	transmembrane protein 180	Tmem180
1415960_at	1019.31	306.535	3.3253	myeloperoxidase	Mpo
1457483_at	56.8844	17.1277	3.3212	---	---
1448604_at	269.059	81.0155	3.3211	uridine-cytidine kinase 2	Uck2
1454713_s_at	115.165	34.7147	3.3175	histidine decarboxylase	Hdc
1417290_at	202.009	61.1806	3.3019	leucine-rich alpha-2-glycoprotein 1	Lrg1
1451905_a_at	55.4483	16.7945	3.3016	myxovirus (influenza virus) resistance 1	Mx1
1422437_at	561.369	170.069	3.3008	collagen, type V, alpha 2	Col5a2
1444152_at	85.3902	25.8841	3.2989	CUGBP, Elav-like family member 2	Celf2
1435361_at	82.9626	25.1648	3.2968	sema domain, immunoglobulin domain (Ig), short basic domain, secreted, (semaphorin) 3G	Sema3g
1451673_at	86.4583	26.2307	3.2961	CD8 antigen, alpha chain	Cd8a
1434365_a_at	47.0991	14.3025	3.2931	cDNA sequence BC055324	BC055324
1452635_x_at	166.694	50.6464	3.2913	TATA box binding protein (Tbp)-associated factor, RNA polymerase I, D	Taf1d
1439276_at	57.0916	17.4024	3.2807	Adenosine deaminase, RNA-specific	Adar
1423100_at	243.827	74.374	3.2784	FBJ osteosarcoma oncogene	Fos
1425917_at	361.119	110.285	3.2744	histocompatibility 28	H28
1446834_at	31.781	9.71743	3.2705	---	---
1417597_at	152.734	46.7295	3.2685	CD28 antigen	Cd28
1420408_a_at	27.2928	8.35478	3.2667	ATP-binding cassette, sub-family C (CFTR/MRP), member 9	Abcc9
1418392_a_at	761.605	233.148	3.2666	guanylate binding protein 3	Gbp3
1418191_at	307.135	94.0716	3.2649	ubiquitin specific peptidase 18	Usp18
1444677_at	46.0955	14.1385	3.2603	expressed sequence C77673	C77673
1450677_at	75.8149	23.2654	3.2587	checkpoint kinase 1	Chek1
1417300_at	84.4366	26.0707	3.2388	sphingomyelin phosphodiesterase, acid-like 3B	Smpdl3b
1450334_at	28.8055	8.90222	3.2358	interleukin 21	Il21
1441079_at	29.1781	9.05241	3.2232	methyl-CpG binding domain protein 4	Mbd4
1417094_at	332.578	103.268	3.2205	acyl-CoA thioesterase 7	Acot7
1420603_s_at	37.2117	11.5623	3.2184	retinoic acid early transcript 1, alpha /// retinoic acid early transcript beta /// retinoic acid early transcript gamma /// retinoic acid early transcript delta /// retinoic acid early transcript 1E	Raet1a /// Raet1b /// Raet1c /// Raet1d /// Raet1e
1444538_at	86.6196	27.0464	3.2026	---	---
1426182_a_at	28.888	9.02208	3.2019	killer cell lectin-like receptor subfamily C, member 1	Klrc1
1425753_a_at	173.515	54.5477	3.181	uracil DNA glycosylase	Ung
1443533_at	52.9527	16.6527	3.1798	---	---
1419550_a_at	75.3708	23.7812	3.1693	serine/threonine kinase 39	Stk39
1444203_at	141.682	44.7413	3.1667	---	---
1440461_at	125.088	39.6426	3.1554	---	---
1418507_s_at	100.89	32.0862	3.1443	suppressor of cytokine signaling 2	Socs2
1415773_at	273.045	86.8749	3.143	nucleolin	Ncl
1417785_at	231.444	73.6812	3.1412	phospholipase A1 member A	Pla1a
1442886_at	44.0919	14.0504	3.1381	---	---
1452125_at	198.142	63.1773	3.1363	thyroid hormone receptor associated protein 3	Thrap3
1458524_at	31.3638	10.0057	3.1346	fibronectin type III domain containing 3A	Fndc3a
1446567_at	54.575	17.4232	3.1323	---	---
1435998_at	157.393	50.3091	3.1285	cyclin B1 interacting protein 1	Ccnb1ip1
1430419_at	43.657	13.9805	3.1227	RIKEN cDNA 2310031A07 gene	2310031A07Rik
1431893_a_at	46.8022	14.9948	3.1212	prenyl (solanesyl) diphosphate synthase, subunit 1	Pdss1
1419202_at	314.369	100.811	3.1184	cystatin F (leukocystatin)	Cst7
1427511_at	94.535	30.3234	3.1176	---	---
1448594_at	31.5134	10.1165	3.115	WNT1 inducible signaling pathway protein 1	Wisp1
1433617_s_at	247.402	79.4661	3.1133	UDP-Gal:betaGlcNAc beta 1,4-galactosyltransferase, polypeptide 5	B4galt5
1455904_at	294.914	94.7446	3.1127	growth arrest specific 5 /// small nucleolar RNA, C/D box 47	Gas5 /// Snord47
1447517_at	78.2168	25.1347	3.1119	superkiller viralicidic activity 2-like 2 (S. cerevisiae)	Skiv2l2
1448424_at	45.0309	14.4749	3.111	frizzled-related protein	Frzb
1435288_at	34.7569	11.1821	3.1083	coronin, actin binding protein 1A	Coro1a
1438296_at	38.1015	12.2992	3.0979	Slc2a4 regulator, pseudogene	Slc2a4rg-ps
1435659_a_at	615.643	198.823	3.0964	triosephosphate isomerase 1	Tpi1
1457292_at	151.785	49.0214	3.0963	TATA box binding protein (Tbp)-associated factor, RNA polymerase I, D	Taf1d
1436898_at	414.869	134.138	3.0929	splicing factor proline/glutamine rich (polypyrimidine tract binding protein associated)	Sfpq
1437621_x_at	1090.17	352.531	3.0924	3-phosphoglycerate dehydrogenase	Phgdh
1437176_at	613.558	198.537	3.0904	NLR family, CARD domain containing 5	Nlrc5
1449361_at	323.566	104.705	3.0902	T-box 21	Tbx21
1426657_s_at	207.177	67.2021	3.0829	3-phosphoglycerate dehydrogenase pseudogene /// 3-phosphoglycerate dehydrogenase	Gm8096 /// Phgdh
1440373_at	41.4443	13.4617	3.0787	---	---
1448056_at	27.5109	8.93876	3.0777	HECT, UBA and WWE domain containing 1	Huwe1
1429786_a_at	32.5902	10.5905	3.0773	ZW10 interactor	Zwint
1457988_at	46.6934	15.2026	3.0714	---	---
1437025_at	281.193	91.5578	3.0712	CD28 antigen	Cd28
1439138_at	35.2597	11.4825	3.0707	---	---
1437543_at	114.309	37.2566	3.0681	far upstream element (FUSE) binding protein 1	Fubp1
1434470_at	23.3654	7.6243	3.0646	synaptotagmin XIII	Syt13
1421775_at	31.089	10.1495	3.0631	Fc receptor, IgE, high affinity I, alpha polypeptide	Fcer1a
1450783_at	352.202	115.121	3.0594	interferon-induced protein with tetratricopeptide repeats 1	Ifit1
1439805_at	44.6001	14.5915	3.0566	nuclear factor of activated T cells 5	Nfat5
1451644_a_at	267.889	87.6602	3.056	histocompatibility 2, Q region locus 4 /// histocompatibility 2, Q region locus 6 /// histocompatibility 2, Q region locus 6-like	H2-Q4 /// H2-Q6 /// LOC68395
1455034_at	34.3864	11.2534	3.0557	nuclear receptor subfamily 4, group A, member 2	Nr4a2
1416382_at	1879.34	615.073	3.0555	cathepsin C	Ctsc
1430576_at	21.4008	7.00481	3.0552	tripeptidyl peptidase II	Tpp2
1448730_at	161.486	52.9549	3.0495	carboxypeptidase A3, mast cell	Cpa3
1443216_at	20.2145	6.6294	3.0492	---	---
1449025_at	178.09	58.4656	3.0461	interferon-induced protein with tetratricopeptide repeats 3	Ifit3
1457161_at	188.793	61.9927	3.0454	RIKEN cDNA 9530029O12 gene	9530029O12Rik
1428660_s_at	143.884	47.2481	3.0453	torsin family 3, member A	Tor3a
1449363_at	92.1124	30.2667	3.0434	activating transcription factor 3	Atf3
1419309_at	61.8086	20.3134	3.0427	podoplanin	Pdpn
1420249_s_at	143.418	47.1448	3.0421	chemokine (C-C motif) ligand 6	Ccl6
1426626_at	81.4985	26.7964	3.0414	general transcription factor IIF, polypeptide 2	Gtf2f2
1427883_a_at	2727.9	899.158	3.0338	collagen, type III, alpha 1	Col3a1
1443284_at	49.468	16.3188	3.0314	---	---
1437862_at	483.374	159.462	3.0313	RNA binding motif protein 25	Rbm25
1452118_at	155.897	51.4592	3.0295	ribosomal RNA processing 1 homolog B (S. cerevisiae)	Rrp1b
1452754_at	588.487	194.384	3.0274	cysteine-rich with EGF-like domains 2	Creld2
1422979_at	27.6165	9.13316	3.0238	suppressor of variegation 3-9 homolog 2 (Drosophila)	Suv39h2
1444716_at	30.1873	10.0024	3.018	methyltransferase like 2	Mettl2
1437074_at	22.2719	7.39127	3.0133	sorting nexin 5	Snx5
1444058_at	25.145	8.34943	3.0116	DAZ interacting protein 3, zinc finger	Dzip3
1422139_at	54.2021	18.016	3.0086	plasminogen activator, urokinase	Plau
1446410_at	40.0803	13.3333	3.006	---	---
1449009_at	3071.41	1022.05	3.0051	T cell specific GTPase 1 /// T cell specific GTPase 2	Tgtp1 /// Tgtp2
1420498_a_at	95.5971	31.8479	3.0017	disabled 2, mitogen-responsive phosphoprotein	Dab2
1417266_at	664.859	221.928	2.9958	chemokine (C-C motif) ligand 6	Ccl6
1424724_a_at	72.2672	24.1279	2.9952	DNA segment, Chr 16, ERATO Doi 472, expressed	D16Ertd472e
1450033_a_at	1181.53	395.907	2.9844	signal transducer and activator of transcription 1	Stat1
1444029_at	61.2664	20.5326	2.9839	poly (ADP-ribose) polymerase family, member 11	Parp11
1417495_x_at	348.003	116.736	2.9811	ceruloplasmin	Cp
1431037_a_at	113.479	38.0771	2.9802	ELAV (embryonic lethal, abnormal vision)-like 1 (Hu antigen R)	Elavl1
1437570_at	40.4112	13.5754	2.9768	expressed sequence AI503301 /// LUC7-like 3 (S. cerevisiae)	AI503301 /// Luc7l3
1456758_at	98.0121	32.9417	2.9753	RIKEN cDNA 9930017N22 gene	9930017N22Rik
1429295_s_at	294.295	98.9412	2.9744	thyroid hormone receptor interactor 13	Trip13
1433757_a_at	73.4015	24.6993	2.9718	nischarin	Nisch
1423407_a_at	80.8906	27.2313	2.9705	fibulin 2	Fbln2
1450779_at	74.8663	25.2212	2.9684	fatty acid binding protein 7, brain	Fabp7
1452009_at	76.4737	25.7639	2.9682	tetratricopeptide repeat domain 39B	Ttc39b
1424921_at	422.323	142.437	2.965	bone marrow stromal cell antigen 2	Bst2
1450065_at	144.702	48.8303	2.9634	adenylate cyclase 7	Adcy7
1418156_at	399.275	134.815	2.9616	potassium voltage-gated channel, Isk-related subfamily, gene 4	Kcne4
1421326_at	183.455	62.0354	2.9573	colony stimulating factor 2 receptor, beta, low-affinity (granulocyte-macrophage)	Csf2rb
1459902_at	37.2117	12.5862	2.9566	RIKEN cDNA 2700007P21 gene	2700007P21Rik
1448734_at	186.747	63.2504	2.9525	ceruloplasmin	Cp
1428224_at	30.2237	10.2454	2.95	heterogeneous nuclear ribonucleoprotein D-like	Hnrpdl
1446929_at	78.5869	26.6698	2.9467	RIKEN cDNA D130062J21 gene	D130062J21Rik
1454703_x_at	63.5503	21.5793	2.945	small nucleolar RNA host gene (non-protein coding) 1	Snhg1
1455320_at	252.108	85.6332	2.944	nicotinamide phosphoribosyltransferase	Nampt
1449865_at	28.8972	9.81797	2.9433	sema domain, immunoglobulin domain (Ig), short basic domain, secreted, (semaphorin) 3A	Sema3a
1428484_at	130.127	44.2648	2.9397	oxysterol binding protein-like 3	Osbpl3
1424942_a_at	207.32	70.5354	2.9392	myelocytomatosis oncogene	Myc
1437247_at	127.391	43.3457	2.939	fos-like antigen 2	Fosl2
1438508_at	90.8594	30.995	2.9314	---	---
1416235_at	171.074	58.3798	2.9304	leucine rich repeat containing 59	Lrrc59
1460353_at	85.055	29.1422	2.9186	transmembrane protein 48	Tmem48
1427035_at	116.755	40.0362	2.9162	solute carrier family 39 (zinc transporter), member 14	Slc39a14
1430802_at	116.726	40.0397	2.9153	histocompatibility 2, Q region locus 5	H2-Q5
1444283_at	105.611	36.2847	2.9106	GTPase, IMAP family member 7	Gimap7
1450424_a_at	136.612	46.9404	2.9103	interleukin 18 binding protein	Il18bp
1445201_at	31.1955	10.7504	2.9018	zinc finger protein 53	Zfp53
1430053_a_at	224.512	77.3948	2.9009	Obg-like ATPase 1	Ola1
1417883_at	187.155	64.5804	2.898	glutathione S-transferase, theta 2	Gstt2
1428129_at	92.4233	31.8927	2.8979	lectin, mannose-binding, 1	Lman1
1449027_at	47.5288	16.4029	2.8976	ras homolog gene family, member U	Rhou
1437544_at	94.0603	32.4745	2.8964	far upstream element (FUSE) binding protein 1	Fubp1
1439097_at	20.2276	6.98472	2.896	---	---
1438516_at	40.0397	13.8536	2.8902	---	---
1457304_at	26.5734	9.22625	2.8802	DNA segment, Chr 13, ERATO Doi 787, expressed	D13Ertd787e
1440370_at	19.9789	6.95105	2.8742	ATP-binding cassette, sub-family A (ABC1), member 13	Abca13
1415861_at	19.0301	6.62623	2.8719	tyrosinase-related protein 1	Tyrp1
1419254_at	304.295	106.294	2.8628	methylenetetrahydrofolate dehydrogenase (NAD+ dependent), methenyltetrahydrofolate cyclohydrolase	Mthfd2
1447150_at	90.3233	31.5514	2.8627	MYC binding protein 2	Mycbp2
1447016_at	80.0146	27.955	2.8623	TBC1 domain family member 1-like /// TBC1 domain family, member 1	LOC100862515 /// Tbc1d1
1449911_at	105.124	36.8085	2.856	lymphocyte-activation gene 3	Lag3
1419665_a_at	277.486	97.1694	2.8557	nuclear protein 1	Nupr1
1418025_at	456.211	159.855	2.8539	basic helix-loop-helix family, member e40	Bhlhe40
1448713_at	132.451	46.4105	2.8539	signal transducer and activator of transcription 4	Stat4
1426223_at	44.5649	15.6243	2.8523	tetratricopeptide repeat domain 39C	Ttc39c
1455900_x_at	575.233	201.714	2.8517	transglutaminase 2, C polypeptide	Tgm2
1451584_at	82.1418	28.8195	2.8502	hepatitis A virus cellular receptor 2	Havcr2
1439252_at	47.8979	16.8268	2.8465	---	---
1449591_at	157.263	55.2786	2.8449	caspase 4, apoptosis-related cysteine peptidase	Casp4
1437584_at	505.38	177.673	2.8444	---	---
1452007_at	38.7125	13.6162	2.8431	vesicle-associated membrane protein 7	Vamp7
1416342_at	59.0467	20.7873	2.8405	tenascin C	Tnc
1449393_at	88.8814	31.3057	2.8391	SH2 domain protein 1A	Sh2d1a
1417308_at	1045.7	368.65	2.8366	pyruvate kinase, muscle	Pkm
1428172_at	81.1474	28.612	2.8361	PRP39 pre-mRNA processing factor 39 homolog (yeast)	Prpf39
1456659_at	47.536	16.7612	2.8361	uncharacterized LOC552902	LOC552902
1421816_at	80.9584	28.5539	2.8353	glutathione reductase	Gsr
1448170_at	70.8722	25.0228	2.8323	seven in absentia 2	Siah2
1435752_s_at	341.992	120.856	2.8297	ATP-binding cassette, sub-family C (CFTR/MRP), member 9	Abcc9
1457769_at	103.906	36.7195	2.8297	histocompatibility 60a	H60a
1417541_at	419.898	148.398	2.8295	helicase, lymphoid specific	Hells
1430379_at	41.2003	14.5671	2.8283	---	---
1433457_s_at	92.7008	32.7767	2.8283	G-rich RNA sequence binding factor 1	Grsf1
1418322_at	90.352	32.0198	2.8218	cAMP responsive element modulator	Crem
1424051_at	512.798	181.756	2.8213	collagen, type IV, alpha 2	Col4a2
1457917_at	67.2521	23.8469	2.8202	Lymphocyte protein tyrosine kinase	Lck
1423675_at	61.1398	21.6919	2.8186	ubiquitin specific peptidase 1	Usp1
1447706_at	13.9993	4.96705	2.8184	---	---
1427229_at	90.6187	32.2225	2.8123	3-hydroxy-3-methylglutaryl-Coenzyme A reductase	Hmgcr
1428069_at	290.437	103.379	2.8094	cell division cycle associated 7	Cdca7
1443426_at	17.4611	6.21726	2.8085	SAFB-like, transcription modulator	Sltm
1450171_x_at	11.0231	3.92555	2.808	granzyme E	Gzme
1444017_at	61.4872	21.9021	2.8074	---	---
1433110_at	46.5761	16.6057	2.8048	RIKEN cDNA 5830474E16 gene	5830474E16Rik
1459154_at	39.4503	14.1006	2.7978	---	---
1456306_a_at	20.959	7.49195	2.7975	uromodulin	Umod
1426170_a_at	369.303	132.047	2.7968	CD8 antigen, beta chain 1	Cd8b1
1417500_a_at	567.486	203.021	2.7952	transglutaminase 2, C polypeptide	Tgm2
1455878_at	174.686	62.5802	2.7914	RIKEN cDNA 2700023E23 gene	2700023E23Rik
1437277_x_at	1718.78	615.779	2.7912	transglutaminase 2, C polypeptide	Tgm2
1428519_at	136.815	49.0522	2.7892	RIKEN cDNA 2610528E23 gene	2610528E23Rik
1437274_at	16.5887	5.95282	2.7867	coatomer protein complex subunit alpha	Copa
1449633_s_at	92.1434	33.0657	2.7867	5'-nucleotidase, cytosolic III-like	Nt5c3l
1431777_a_at	141.517	50.7947	2.7861	high mobility group nucleosomal binding domain 3	Hmgn3
1417267_s_at	132.085	47.4446	2.784	FK506 binding protein 11	Fkbp11
1440011_at	31.7482	11.4099	2.7825	---	---
1449925_at	461.41	165.916	2.781	chemokine (C-X-C motif) receptor 3	Cxcr3
1449414_at	74.8106	26.9085	2.7802	zinc finger protein 53	Zfp53
1442109_at	38.2579	13.7655	2.7793	---	---
1452402_at	28.2586	10.1719	2.7781	---	---
1450753_at	768.785	276.812	2.7773	natural killer cell group 7 sequence	Nkg7
1452218_at	67.5192	24.3153	2.7768	coiled-coil domain containing 117	Ccdc117
1424711_at	160.948	57.9762	2.7761	transmembrane protein 2	Tmem2
1451383_a_at	34.2905	12.3662	2.7729	conserved helix-loop-helix ubiquitous kinase	Chuk
1422703_at	22.1275	7.98098	2.7725	glycerol kinase	Gyk
1457493_at	33.5034	12.0934	2.7704	phosphatase and tensin homolog	Pten
1415694_at	218.119	78.7412	2.7701	tryptophanyl-tRNA synthetase	Wars
1436472_at	91.4521	33.0342	2.7684	schlafen 9	Slfn9
1419858_at	31.1877	11.2806	2.7647	---	---
1441466_at	51.6959	18.7171	2.762	transformer 2 beta homolog (Drosophila)	Tra2b
1433428_x_at	1113.57	403.369	2.7607	transglutaminase 2, C polypeptide	Tgm2
1460695_a_at	333.185	120.872	2.7565	RIKEN cDNA 2010111I01 gene	2010111I01Rik
1431374_at	102.952	37.3714	2.7548	RIKEN cDNA 6330407A03 gene	6330407A03Rik
1451345_at	56.8382	20.6386	2.754	methylthioadenosine phosphorylase	Mtap
1460208_at	199.518	72.5354	2.7506	fibrillin 1	Fbn1
1448781_at	101.976	37.0797	2.7502	Ngfi-A binding protein 1	Nab1
1428735_at	128.917	46.8942	2.7491	CD69 antigen	Cd69
1430075_at	63.1126	22.9632	2.7484	Splicing factor 3b, subunit 3	Sf3b3
1438802_at	65.5	23.848	2.7466	Forkhead box P1	Foxp1
1453077_a_at	32.0455	11.669	2.7462	small nuclear RNA activating complex, polypeptide 3	Snapc3
1431802_a_at	117.622	42.842	2.7455	ethanolaminephosphotransferase 1 (CDP-ethanolamine-specific)	Ept1
1449360_at	84.4521	30.8315	2.7391	colony stimulating factor 2 receptor, beta 2, low-affinity (granulocyte-macrophage)	Csf2rb2
1448651_at	307.055	112.302	2.7342	nudix (nucleoside diphosphate linked moiety X)-type motif 5	Nudt5
1451798_at	58.8017	21.5088	2.7339	interleukin 1 receptor antagonist	Il1rn
1437638_at	63.2517	23.1827	2.7284	serine/arginine repetitive matrix 2	Srrm2
1459961_a_at	50.3193	18.4452	2.728	Signal transducer and activator of transcription 3	Stat3
1457987_at	11.1606	4.09519	2.7253	RIKEN cDNA 6030458C11 gene	6030458C11Rik
1457020_at	63.1519	23.204	2.7216	---	---
1437883_s_at	27.7668	10.2026	2.7215	PAN3 polyA specific ribonuclease subunit homolog (S. cerevisiae)	Pan3
1441145_at	30.6655	11.2686	2.7213	PHD finger protein 21A	Phf21a
1440260_at	33.3045	12.2439	2.7201	coiled-coil domain containing 58	Ccdc58
1440344_at	14.942	5.49697	2.7182	small nucleolar RNA, C/D box 89	Snord89
1437250_at	196.035	72.1285	2.7179	melanoregulin	Mreg
1450495_a_at	95.4885	35.134	2.7178	killer cell lectin-like receptor subfamily K, member 1	Klrk1
1418990_at	188.035	69.2153	2.7167	membrane-spanning 4-domains, subfamily A, member 4D	Ms4a4d
1448436_a_at	1314.58	484.217	2.7149	interferon regulatory factor 1	Irf1
1417961_a_at	207.284	76.3599	2.7146	tripartite motif-containing 30A	Trim30a
1441153_at	63.3267	23.3547	2.7115	---	---
1450846_at	94.9578	35.0218	2.7114	basic leucine zipper and W2 domains 1	Bzw1
1440982_at	24.553	9.05585	2.7113	uncharacterized LOC552909	LOC552909
1442992_at	29.1882	10.7673	2.7108	uncharacterized LOC403343	130004C03
1420425_at	92.2861	34.0571	2.7097	PR domain containing 1, with ZNF domain	Prdm1
1441558_at	29.657	10.9453	2.7096	RIKEN cDNA D230044B12 gene	D230044B12Rik
1450387_s_at	39.258	14.4958	2.7082	adenylate kinase 4	Ak4
1456553_at	30.0519	11.0997	2.7074	---	---
1426645_at	957.874	353.829	2.7072	heat shock protein 90, alpha (cytosolic), class A member 1	Hsp90aa1
1450943_at	157.938	58.3441	2.707	mago-nashi homolog B (Drosophila)	Magohb
1417494_a_at	521.798	192.972	2.704	ceruloplasmin	Cp
1443264_at	26.4971	9.80162	2.7033	membrane-spanning 4-domains, subfamily A, member 2	Ms4a2
1424084_at	18.6963	6.9166	2.7031	ROD1 regulator of differentiation 1 (S. pombe)	Rod1
1433640_at	185.92	68.8351	2.701	far upstream element (FUSE) binding protein 1	Fubp1
1430991_at	91.0613	33.7484	2.6982	RIKEN cDNA 1810014B01 gene	1810014B01Rik
1442679_at	24.9395	9.24451	2.6978	---	---
1425027_s_at	59.6531	22.1275	2.6959	SFT2 domain containing 2	Sft2d2
1425787_a_at	77.3653	28.7312	2.6927	synaptotagmin-like 3	Sytl3
1429900_at	119.805	44.5052	2.6919	RIKEN cDNA 5330406M23 gene	5330406M23Rik
1419609_at	131.563	48.8785	2.6916	chemokine (C-C motif) receptor 1	Ccr1
1460302_at	86.5263	32.1577	2.6907	thrombospondin 1	Thbs1
1442744_at	111.335	41.3788	2.6906	RNA binding motif protein 39	Rbm39
1455084_x_at	310.189	115.438	2.6871	serine hydroxymethyltransferase 2 (mitochondrial)	Shmt2
1438429_at	134.606	50.1445	2.6844	RIKEN cDNA 2610319H10 gene	2610319H10Rik
1449211_at	75.0277	27.955	2.6839	bisphosphate 3'-nucleotidase 1 /// uncharacterized LOC100504952	Bpnt1 /// LOC100504952
1449227_at	77.8687	29.0167	2.6836	cholesterol 25-hydroxylase	Ch25h
1423747_a_at	25.5749	9.53339	2.6827	pyruvate dehydrogenase kinase, isoenzyme 1	Pdk1
1440145_at	16.493	6.15123	2.6813	Histocompatibility 60a	H60a
1418679_at	19.309	7.20273	2.6808	granzyme F	Gzmf
1449140_at	197.352	73.7854	2.6747	NudC domain containing 2	Nudcd2
1451862_a_at	213.687	80.071	2.6687	perforin 1 (pore forming protein)	Prf1
1436145_at	45.5042	17.0657	2.6664	---	---
1450843_a_at	239.84	89.956	2.6662	serine (or cysteine) peptidase inhibitor, clade H, member 1	Serpinh1
1422079_at	20.8041	7.80533	2.6654	protein kinase C, eta	Prkch
1430585_at	72.0608	27.0556	2.6634	RIKEN cDNA 5930436O19 gene	5930436O19Rik
1457484_at	76.488	28.7313	2.6622	uncharacterized D930050J11	D930050J11
1438528_at	28.5919	10.7407	2.662	---	---
1425178_s_at	95.4315	35.8867	2.6592	serine hydroxymethyltransferase 1 (soluble)	Shmt1
1456429_at	100.674	37.8815	2.6576	mucosa associated lymphoid tissue lymphoma translocation gene 1	Malt1
1430214_a_at	69.6339	26.2052	2.6572	RIKEN cDNA 2610020H08 gene	2610020H08Rik
1418166_at	45.5976	17.1744	2.655	interleukin 12 receptor, beta 1	Il12rb1
1428261_at	49.1173	18.5054	2.6542	coiled-coil domain containing 134	Ccdc134
1455355_at	32.4825	12.245	2.6527	G2/M-phase specific E3 ubiquitin ligase	G2e3
1452655_at	24.5625	9.26249	2.6518	zinc finger, DHHC domain containing 2	Zdhhc2
1457644_s_at	88.6662	33.4637	2.6496	chemokine (C-X-C motif) ligand 1	Cxcl1
1443911_at	15.8424	5.98741	2.646	---	---
1442775_at	26.0547	9.85264	2.6444	---	---
1448759_at	249.66	94.439	2.6436	interleukin 2 receptor, beta chain	Il2rb
1418820_s_at	93.1103	35.2604	2.6406	zinc finger, CCHC domain containing 10	Zcchc10
1440192_at	21.6805	8.214	2.6395	tetratricopeptide repeat domain 39B	Ttc39b
1416213_x_at	166.035	62.9456	2.6378	surfeit gene 4	Surf4
1446127_at	88.8084	33.6696	2.6376	zinc finger E-box binding homeobox 1	Zeb1
1428010_at	12.8689	4.88154	2.6362	translocase of inner mitochondrial membrane 9 homolog (yeast)	Timm9
1428636_at	38.6347	14.6773	2.6323	six transmembrane epithelial antigen of prostate 2	Steap2
1453181_x_at	159.302	60.5189	2.6323	phospholipid scramblase 1	Plscr1
1439562_at	55.569	21.1152	2.6317	MMS22-like, DNA repair protein	Mms22l
1448595_a_at	13.6676	5.19575	2.6305	brain expressed gene 1	Bex1
1417401_at	22.3703	8.51462	2.6273	retinoic acid induced 14	Rai14
1421074_at	40.4607	15.4042	2.6266	cytochrome P450, family 7, subfamily b, polypeptide 1	Cyp7b1
1457760_at	48.0057	18.3055	2.6225	RIKEN cDNA A930004J17 gene	A930004J17Rik
1436222_at	234.816	89.6502	2.6192	growth arrest specific 5	Gas5
1439179_a_at	56.4429	21.5549	2.6186	thymocyte expressed, positive selection associated 1	Tespa1
1443894_at	213.069	81.3949	2.6177	Ecotropic viral integration site 2a	Evi2a
1433789_at	125.177	47.8372	2.6167	small nucleolar RNA host gene (non-protein coding) 3	Snhg3
1438796_at	91.935	35.134	2.6167	nuclear receptor subfamily 4, group A, member 3	Nr4a3
1449886_a_at	33.7751	12.9074	2.6167	translocase of inner mitochondrial membrane 9 homolog (yeast)	Timm9
1415918_a_at	1129.34	431.744	2.6158	triosephosphate isomerase 1	Tpi1
1449028_at	115.576	44.2038	2.6146	ras homolog gene family, member U	Rhou
1427381_at	54.4897	20.8682	2.6111	immunoresponsive gene 1	Irg1
1453745_at	75.2384	28.8194	2.6107	RIKEN cDNA 2700038G22 gene	2700038G22Rik
1460159_at	36.0624	13.8262	2.6083	myb-like, SWIRM and MPN domains 1	Mysm1
1437162_at	161.282	61.8578	2.6073	---	---
1458512_at	67.9521	26.0707	2.6065	transducin-like enhancer of split 3, homolog of Drosophila E(spl)	Tle3
1453406_a_at	24.0446	9.24462	2.6009	RAB28, member RAS oncogene family	Rab28
1417292_at	1554.12	597.901	2.5993	interferon gamma inducible protein 47	Ifi47
1448728_a_at	34.3853	13.2363	2.5978	nuclear factor of kappa light polypeptide gene enhancer in B cells inhibitor, zeta	Nfkbiz
1452974_at	56.4088	21.728	2.5961	nucleolar protein 8	Nol8
1425325_at	33.6715	12.9832	2.5935	membrane-spanning 4-domains, subfamily A, member 4B	Ms4a4b
1459266_at	62.2115	23.9879	2.5935	---	---
1448844_at	287.916	111.079	2.592	cytochrome b5 type B /// cytochrome b5 type B-like	Cyb5b /// LOC100047577
1445340_at	47.5405	18.3472	2.5912	MYC binding protein 2	Mycbp2
1442939_at	35.353	13.6447	2.591	Rap1 interacting factor 1 homolog (yeast)	Rif1
1416125_at	546.493	211.115	2.5886	FK506 binding protein 5	Fkbp5
1460460_a_at	46.7113	18.0752	2.5843	golgi reassembly stacking protein 2	Gorasp2
1442646_at	200.635	77.7549	2.5803	---	---
1455660_at	714.765	277.006	2.5803	colony stimulating factor 2 receptor, beta, low-affinity (granulocyte-macrophage)	Csf2rb
1423289_a_at	120.202	46.602	2.5793	RIKEN cDNA 1810029B16 gene	1810029B16Rik
1428694_at	250.93	97.2854	2.5793	MIR17 host gene 1 (non-protein coding)	Mir17hg
1420868_s_at	74.0606	28.7359	2.5773	transmembrane emp24 domain trafficking protein 2	Tmed2
1433438_x_at	9.2139	3.57579	2.5767	melanoma antigen	Mela
1438095_x_at	207.202	80.4305	2.5762	Nucleolar complex associated 4 homolog (S. cerevisiae)	Noc4l
1459722_at	70.9694	27.6004	2.5713	---	---
1460271_at	218.052	84.9148	2.5679	triggering receptor expressed on myeloid cells 3	Trem3
1451458_at	87.4105	34.041	2.5678	transmembrane protein 2	Tmem2
1455160_at	20.8504	8.12183	2.5672	RIKEN cDNA 2610203C20 gene	2610203C20Rik
1438109_at	15.6081	6.0844	2.5653	chloride channel calcium activated 5	Clca5
1421828_at	44.3193	17.2889	2.5634	karyopherin (importin) alpha 3	Kpna3
1417703_at	59.8323	23.3479	2.5626	poliovirus receptor-related 2	Pvrl2
1448571_a_at	80.6532	31.4741	2.5625	glia maturation factor, beta	Gmfb
1453399_at	288.697	112.69	2.5619	cyclin T2	Ccnt2
1437835_a_at	17.1379	6.69011	2.5617	RIKEN cDNA 0610011L14 gene	0610011L14Rik
1425993_a_at	1343.37	524.793	2.5598	heat shock 105kDa/110kDa protein 1	Hsph1
1435766_at	27.349	10.6866	2.5592	periphilin 1	Pphln1
1422352_at	15.6476	6.12051	2.5566	mast cell protease 1	Mcpt1
1459048_s_at	82.2014	32.1633	2.5557	zinc finger protein 142	Zfp142
1440826_s_at	41.1306	16.1006	2.5546	RIKEN cDNA 2610002I17	2610002I17Rik
1421031_a_at	78.1896	30.626	2.553	hypoxia inducible lipid droplet associated	Hilpda
1445106_at	46.2741	18.1251	2.553	predicted gene, 19816	Gm19816
1424843_a_at	159.37	62.4707	2.5511	growth arrest specific 5	Gas5
1444484_at	58.7044	23.019	2.5503	RIKEN cDNA A130009E19 gene	A130009E19Rik
1446521_at	38.8653	15.2408	2.5501	---	---
1447408_at	85.8912	33.6828	2.55	---	---
1437699_at	36.9577	14.4992	2.5489	RIKEN cDNA E430014B02 gene	E430014B02Rik
1428800_a_at	172.149	67.6536	2.5446	pseudouridylate synthase 7 homolog (S. cerevisiae)-like	Pus7l
1457746_at	20.8716	8.20534	2.5437	---	---
1442339_at	16.6176	6.53515	2.5428	stefin A2 like 1	Stfa2l1
1450735_at	275.17	108.225	2.5426	partner of NOB1 homolog (S. cerevisiae)	Pno1
1449708_s_at	155.387	61.1388	2.5416	checkpoint kinase 1	Chek1
1442700_at	104.448	41.1107	2.5407	phosphodiesterase 4B, cAMP specific	Pde4b
1426554_a_at	637.847	251.167	2.5395	phosphoglycerate mutase 1	Pgam1
1456851_at	24.2881	9.58151	2.5349	---	---
1441172_at	62.828	24.8109	2.5323	---	---
1421304_at	12.2711	4.8465	2.532	killer cell lectin-like receptor, subfamily A, member 2	Klra2
1458205_at	173.445	68.5326	2.5308	---	---
1431256_at	73.8588	29.2361	2.5263	RIKEN cDNA 5033423O07 gene	5033423O07Rik
1427882_at	47.9754	18.9956	2.5256	deoxynucleotidyltransferase, terminal, interacting protein 2	Dnttip2
1432459_a_at	100.621	39.8442	2.5254	zinc finger and BTB domain containing 32	Zbtb32
1456223_at	13.8045	5.46676	2.5252	---	---
1441769_at	32.4825	12.8692	2.5241	---	---
1443534_at	163.818	64.9202	2.5234	---	---
1435655_at	139.273	55.2042	2.5229	predicted gene 11425 /// 60S ribosomal protein L12-like /// ribosomal protein L12	Gm11425 /// LOC630855 /// Rpl12
1440051_at	10.6424	4.21855	2.5228	---	---
1440770_at	70.7903	28.0852	2.5206	B cell leukemia/lymphoma 2	Bcl2
1460085_at	74.5112	29.5856	2.5185	---	---
1450970_at	180.237	71.577	2.5181	glutamate oxaloacetate transaminase 1, soluble	Got1
1442168_at	26.1741	10.3984	2.5171	RIKEN cDNA A230071A22 gene	A230071A22Rik
1433481_at	40.2119	15.9768	2.5169	FK506 binding protein 14	Fkbp14
1425503_at	140.601	55.8909	2.5156	glucosaminyl (N-acetyl) transferase 2, I-branching enzyme	Gcnt2
1418835_at	190.6	75.8687	2.5122	pleckstrin homology-like domain, family A, member 1	Phlda1
1427544_a_at	55.0355	21.9176	2.511	poly (A) polymerase alpha	Papola
1457842_at	57.4909	22.9018	2.5103	---	---
1450290_at	35.8583	14.2854	2.5101	programmed cell death 1 ligand 2	Pdcd1lg2
1426774_at	303.482	120.922	2.5097	poly (ADP-ribose) polymerase family, member 12	Parp12
1453591_at	35.8875	14.3133	2.5073	transmembrane protein 242	Tmem242
1438538_at	27.6808	11.0404	2.5072	methyl CpG binding protein 2	Mecp2
1459734_at	44.787	17.8661	2.5068	---	---
1448500_a_at	176.53	70.4601	2.5054	Lck interacting transmembrane adaptor 1 /// zinc finger, CCCH-type with G patch domain	Lime1 /// Zgpat
1449123_at	42.5534	16.9906	2.5045	inter-alpha trypsin inhibitor, heavy chain 3	Itih3
1430151_at	33.1066	13.2215	2.504	nischarin	Nisch
1421075_s_at	36.5088	14.5968	2.5012	cytochrome P450, family 7, subfamily b, polypeptide 1	Cyp7b1
1427540_at	12.2255	4.88925	2.5005	ZW10 interactor	Zwint
1452406_x_at	1422.29	569.915	2.4956	erythroid differentiation regulator 1	Erdr1
1457264_at	35.5323	14.2406	2.4951	PHD finger protein 20-like 1	Phf20l1
1460417_at	25.0764	10.0558	2.4937	cDNA sequence AB041803	AB041803
1454169_a_at	80.8942	32.4527	2.4927	epithelial stromal interaction 1 (breast)	Epsti1
1418580_at	845.327	339.209	2.4921	receptor transporter protein 4	Rtp4
1452454_at	174.392	70.0045	2.4911	SDA1 domain containing 1	Sdad1
1456117_at	170.128	68.2933	2.4911	ribosomal RNA processing 1 homolog B (S. cerevisiae)	Rrp1b
1417466_at	272.038	109.248	2.4901	regulator of G-protein signaling 5	Rgs5
1452368_at	131.957	52.9956	2.49	breakpoint cluster region	Bcr
1430005_a_at	83.8737	33.6869	2.4898	basic leucine zipper transcription factor, ATF-like 2	Batf2
1440866_at	14.9015	5.9965	2.485	eukaryotic translation initiation factor 2-alpha kinase 2	Eif2ak2
1426808_at	1572.46	633.285	2.483	lectin, galactose binding, soluble 3	Lgals3
1415811_at	56.4657	22.7483	2.4822	ubiquitin-like, containing PHD and RING finger domains, 1	Uhrf1
1438750_at	19.3984	7.81672	2.4817	---	---
1423053_at	185.583	74.7854	2.4815	ADP-ribosylation factor 4	Arf4
1420699_at	437.19	176.196	2.4813	C-type lectin domain family 7, member a	Clec7a
1415673_at	234.428	94.4985	2.4808	phosphoserine phosphatase	Psph
1417462_at	155.909	62.8476	2.4807	CAP, adenylate cyclase-associated protein 1 (yeast)	Cap1
1448881_at	343.535	138.507	2.4803	haptoglobin	Hp
1417141_at	2318.29	935.096	2.4792	interferon gamma induced GTPase	Igtp
1443949_at	59.5315	24.0257	2.4778	---	---
1457398_at	65.2546	26.34	2.4774	---	---
1447934_at	33.4326	13.4973	2.477	RIKEN cDNA 9630033F20 gene	9630033F20Rik
1420664_s_at	303.224	122.512	2.4751	protein C receptor, endothelial	Procr
1423848_at	166.97	67.494	2.4738	M phase phosphoprotein 6	Mphosph6
1435483_x_at	26.728	10.8109	2.4723	solute carrier family 25, member 32	Slc25a32
1435548_at	45.6284	18.4631	2.4713	MRS2 magnesium homeostasis factor homolog (S. cerevisiae)	Mrs2
1420940_x_at	29.4245	11.9117	2.4702	regulator of G-protein signaling 5	Rgs5
1435449_at	42.8238	17.3474	2.4686	BCL2-like 11 (apoptosis facilitator)	Bcl2l11
1451389_at	23.7413	9.62279	2.4672	DnaJ (Hsp40) homolog, subfamily C, member 24	Dnajc24
1437660_at	115.751	46.9348	2.4662	natural killer tumor recognition sequence	Nktr
1451026_at	69.7854	28.2972	2.4662	FtsJ homolog 3 (E. coli)	Ftsj3
1455285_at	102.644	41.6198	2.4662	solute carrier family 31, member 1	Slc31a1
1416022_at	479.43	194.477	2.4652	fatty acid binding protein 5, epidermal	Fabp5
1417130_s_at	247.588	100.574	2.4618	angiopoietin-like 4	Angptl4
1442167_at	48.5863	19.7379	2.4616	cytoplasmic FMR1 interacting protein 2	Cyfip2
1438828_at	73.2233	29.7521	2.4611	Rap guanine nucleotide exchange factor (GEF) 6	Rapgef6
1444194_at	27.989	11.3734	2.4609	---	---
1442145_at	135.177	54.9321	2.4608	ATPase type 13A3	Atp13a3
1451776_s_at	111.038	45.1507	2.4593	HOP homeobox	Hopx
1460086_at	22.2822	9.0613	2.4591	---	---
1418074_at	79.7021	32.4183	2.4585	ST6 (alpha-N-acetyl-neuraminyl-2,3-beta-galactosyl-1,3)-N-acetylgalactosaminide alpha-2,6-sialyltransferase 4	St6galnac4
1437451_at	94.5346	38.4857	2.4564	endothelial cell surface expressed chemotaxis and apoptosis regulator	Ecscr
1435490_at	151.505	61.6884	2.456	hexokinase 3	Hk3
1426377_at	107.452	43.7604	2.4555	zinc finger protein 281	Zfp281
1448271_a_at	306.415	124.808	2.4551	DEAD (Asp-Glu-Ala-Asp) box polypeptide 21	Ddx21
1436895_at	72.8218	29.6657	2.4547	ArfGAP with RhoGAP domain, ankyrin repeat and PH domain 2	Arap2
1452536_s_at	70.719	28.8196	2.4539	immunoglobulin kappa chain variable 1 (V1) /// immunoglobulin kappa chain variable 9-120	Igk-V1 /// Igkv9-120
1445678_at	9.58458	3.90706	2.4531	---	---
1429637_at	35.3909	14.428	2.4529	family with sequence similarity 198, member B	Fam198b
1439148_a_at	206.893	84.3571	2.4526	phosphofructokinase, liver, B-type	Pfkl
1418612_at	128.41	52.421	2.4496	schlafen 1	Slfn1
1427263_at	202.429	82.6926	2.448	inactive X specific transcripts	Xist
1440922_at	13.9507	5.69881	2.448	RIKEN cDNA 9130208D14 gene	9130208D14Rik
1422005_at	196.001	80.0697	2.4479	eukaryotic translation initiation factor 2-alpha kinase 2	Eif2ak2
1417995_at	398.54	162.863	2.4471	protein tyrosine phosphatase, non-receptor type 22 (lymphoid)	Ptpn22
1439719_at	12.4157	5.07946	2.4443	thymocyte selection associated	Themis
1439301_at	37.2724	15.2531	2.4436	---	---
1422845_at	218.445	89.4475	2.4422	calnexin	Canx
1457759_at	94.253	38.6069	2.4414	RIKEN cDNA A630081D01 gene	A630081D01Rik
1428662_a_at	221.837	90.878	2.441	HOP homeobox	Hopx
1455393_at	284.345	116.507	2.4406	ceruloplasmin	Cp
1443794_x_at	272.325	111.618	2.4398	nucleolar complex associated 4 homolog (S. cerevisiae)	Noc4l
1431295_a_at	19.2067	7.87446	2.4391	syntaxin 18	Stx18
1429969_at	21.5255	8.82753	2.4385	RIKEN cDNA 4833403J16 gene	4833403J16Rik
1418581_a_at	53.3689	21.8992	2.437	LIM motif-containing protein kinase 2	Limk2
1438027_at	597.003	245.113	2.4356	---	---
1456849_at	27.0312	11.1008	2.4351	---	---
1457231_at	21.0072	8.62909	2.4345	---	---
1439595_at	95.7297	39.3259	2.4343	---	---
1442640_at	32.9407	13.5323	2.4342	---	---
1419410_at	307.035	126.208	2.4328	basic leucine zipper transcription factor, ATF-like	Batf
1433920_at	125.892	51.7528	2.4326	sema domain, immunoglobulin domain (Ig), transmembrane domain (TM) and short cytoplasmic domain, (semaphorin) 4C	Sema4c
1448560_at	40.1021	16.4854	2.4326	BH3 interacting domain death agonist	Bid
1422978_at	30.9863	12.7402	2.4322	cytochrome b-245, beta polypeptide	Cybb
1428797_at	109.298	44.9661	2.4307	SET domain containing 6	Setd6
1441848_at	44.787	18.4259	2.4307	---	---
1452394_at	65.2341	26.8461	2.4299	cysteinyl-tRNA synthetase	Cars
1423705_at	29.9952	12.3529	2.4282	enolase-phosphatase 1	Enoph1
1424300_at	226.797	93.4074	2.428	gem (nuclear organelle) associated protein 6 /// predicted pseudogene 6253	Gemin6 /// Gm6253
1437126_at	72.3777	29.8112	2.4279	---	---
1449632_s_at	46.8816	19.3099	2.4279	FK506 binding protein 10	Fkbp10
1418665_at	133.869	55.1463	2.4275	inositol (myo)-1(or 4)-monophosphatase 2	Impa2
1431997_at	310.162	127.772	2.4275	glyceraldehyde-3-phosphate dehydrogenase pseudogene	3000002C10Rik
1427567_a_at	115.689	47.722	2.4242	tropomyosin 3, gamma	Tpm3
1448681_at	67.7529	27.9645	2.4228	interleukin 15 receptor, alpha chain	Il15ra
1422768_at	199.921	82.5422	2.422	synaptotagmin binding, cytoplasmic RNA interacting protein	Syncrip
1455195_at	82.6032	34.1195	2.421	ribosomal protein S24	Rps24
1421207_at	59.8687	24.7308	2.4208	leukemia inhibitory factor	Lif
1422706_at	150.173	62.0755	2.4192	prostate transmembrane protein, androgen induced 1	Pmepa1
1451570_a_at	220.329	91.0938	2.4187	family with sequence similarity 92, member A	Fam92a
1426348_at	447.744	185.37	2.4154	collagen, type IV, alpha 1	Col4a1
1426415_a_at	73.8829	30.6056	2.414	tripartite motif-containing 25	Trim25
1417679_at	100.431	41.6129	2.4134	growth factor independent 1	Gfi1
1420626_at	236.772	98.1194	2.4131	general transcription factor IIIC, polypeptide 6, alpha	Gtf3c6
1416658_at	211.064	87.5286	2.4114	frizzled-related protein	Frzb
1438076_at	84.9639	35.2437	2.4108	predicted gene 6109 /// predicted pseudogene 7429 /// ribosomal protein L30	Gm6109 /// Gm7429 /// Rpl30
1432057_a_at	33.8596	14.0465	2.4105	PR domain containing 5	Prdm5
1418992_at	11.7584	4.87849	2.4103	coagulation factor X	F10
1419647_a_at	70.4431	29.2474	2.4085	immediate early response 3	Ier3
1417876_at	151.052	62.7651	2.4066	Fc receptor, IgG, high affinity I	Fcgr1
1425082_s_at	98.3804	40.8806	2.4065	PDS5, regulator of cohesion maintenance, homolog A (S. cerevisiae)	Pds5a
1424704_at	166.877	69.3468	2.4064	runt related transcription factor 2	Runx2
1424316_at	111.415	46.3247	2.4051	solute carrier family 25 (mitochondrial thiamine pyrophosphate carrier), member 19	Slc25a19
1424500_at	168.767	70.2157	2.4035	UTP6, small subunit (SSU) processome component, homolog (yeast)	Utp6
1439068_at	71.5079	29.7535	2.4033	endoplasmic reticulum aminopeptidase 1	Erap1
1457898_at	26.1687	10.8912	2.4027	---	---
1441052_at	50.3768	21.011	2.3976	---	---
1419208_at	39.7245	16.5758	2.3965	mitogen-activated protein kinase kinase kinase 8	Map3k8
1424981_at	40.5386	16.9244	2.3953	neurolysin (metallopeptidase M3 family)	Nln
1421366_at	18.9231	7.9006	2.3952	C-type lectin domain family 5, member a	Clec5a
1447213_at	277.535	115.956	2.3934	---	---
1450423_s_at	168.284	70.3227	2.393	ribosome production factor 2 homolog (S. cerevisiae)	Rpf2
1449090_a_at	27.0696	11.3243	2.3904	Yamaguchi sarcoma viral (v-yes) oncogene homolog 1	Yes1
1427666_a_at	48.0418	20.1008	2.39	T cell receptor beta, joining region	Tcrb-J
1429363_at	38.9726	16.3088	2.3897	vacuolar protein sorting 37A (yeast)	Vps37a
1459688_at	14.1427	5.92125	2.3885	---	---
1459879_at	59.7527	25.0228	2.3879	meiosis arrest female 1	Marf1
1422769_at	83.8535	35.134	2.3867	synaptotagmin binding, cytoplasmic RNA interacting protein	Syncrip
1457794_at	18.2677	7.65681	2.3858	Wolf-Hirschhorn syndrome candidate 1-like 1 (human)	Whsc1l1
1429110_a_at	41.2564	17.3065	2.3839	NOL1/NOP2/Sun domain family, member 4	Nsun4
1416049_at	27.7893	11.6595	2.3834	glycine decarboxylase	Gldc
1445420_at	38.2131	16.0349	2.3831	---	---
1455587_at	82.4088	34.5824	2.383	family with sequence similarity 167, member B	Fam167b
1425803_a_at	94.4932	39.6554	2.3829	methyl-CpG binding domain protein 2	Mbd2
1452905_at	72.7599	30.5382	2.3826	maternally expressed 3	Meg3
1451828_a_at	20.1629	8.46443	2.3821	acyl-CoA synthetase long-chain family member 4	Acsl4
1453851_a_at	102.119	42.9023	2.3803	growth arrest and DNA-damage-inducible 45 gamma	Gadd45g
1415913_at	48.1934	20.2525	2.3796	predicted gene 15483 /// predicted pseudogene 6834 /// ribosomal protein S13	Gm15483 /// Gm6834 /// Rps13
1452232_at	145.968	61.4176	2.3766	UDP-N-acetyl-alpha-D-galactosamine: polypeptide N-acetylgalactosaminyltransferase 7	Galnt7
1429184_at	1103.45	464.335	2.3764	predicted gene 4070 /// GTPase, very large interferon inducible 1	Gm4070 /// Gvin1
1436917_s_at	23.4929	9.88732	2.3761	G-protein signalling modulator 1 (AGS3-like, C. elegans)	Gpsm1
1451342_at	32.7394	13.78	2.3759	spondin 1, (f-spondin) extracellular matrix protein	Spon1
1457591_at	15.576	6.55782	2.3752	---	---
1430519_a_at	143.044	60.2492	2.3742	CCR4-NOT transcription complex, subunit 7	Cnot7
1449115_at	83.4832	35.1828	2.3728	metal response element binding transcription factor 2	Mtf2
1438824_at	20.8776	8.80074	2.3723	solute carrier family 20, member 1	Slc20a1
1422789_at	22.9552	9.67834	2.3718	aldehyde dehydrogenase family 1, subfamily A2	Aldh1a2
1428908_at	154.639	65.2125	2.3713	RNA binding motif protein 25	Rbm25
1452857_at	38.6	16.2785	2.3712	CREB/ATF bZIP transcription factor	Crebzf
1435335_a_at	142.297	60.0182	2.3709	N-acetylglucosamine-1-phosphate transferase, alpha and beta subunits	Gnptab
1454878_at	100.452	42.3714	2.3708	DAZ interacting protein 3, zinc finger	Dzip3
1427515_at	20.1687	8.51024	2.3699	pigeon homolog (Drosophila)	Pion
1442594_at	21.7021	9.15827	2.3697	Ttk protein kinase	Ttk
1455439_a_at	2610.17	1101.73	2.3692	lectin, galactose binding, soluble 1	Lgals1
1455500_at	1065.51	449.901	2.3683	ring finger protein 213	Rnf213
1452244_at	21.1746	8.94433	2.3674	RIKEN cDNA 6330406I15 gene	6330406I15Rik
1453524_at	24.2981	10.274	2.365	Kinesin family member 5B	Kif5b
1456347_at	45.4109	19.2017	2.3649	---	---
1457712_at	24.2502	10.2576	2.3641	chromodomain helicase DNA binding protein 8	Chd8
1437956_at	37.1076	15.7047	2.3628	phosphoinositide-3-kinase, regulatory subunit 6	Pik3r6
1434813_x_at	394.273	166.878	2.3626	tryptophanyl-tRNA synthetase	Wars
1416514_a_at	826.596	350.39	2.3591	fascin homolog 1, actin bundling protein (Strongylocentrotus purpuratus)	Fscn1
1439736_at	17.727	7.51607	2.3585	RIKEN cDNA 5830453J16 gene	5830453J16Rik
1457508_at	65.2352	27.6821	2.3566	RIKEN cDNA C430003N24 gene	C430003N24Rik
1417244_a_at	399.515	169.535	2.3565	interferon regulatory factor 7	Irf7
1425331_at	79.6908	33.8394	2.355	zinc finger protein 106	Zfp106
1424436_at	217.017	92.1662	2.3546	phosphoribosylglycinamide formyltransferase	Gart
1455614_at	49.3414	20.9832	2.3515	translocase of outer mitochondrial membrane 40 homolog-like (yeast)	Tomm40l
1444609_at	49.2041	20.9467	2.349	---	---
1448898_at	63.0325	26.8369	2.3487	chemokine (C-C motif) ligand 9	Ccl9
1439408_a_at	11.0817	4.72283	2.3464	mediator complex subunit 1	Med1
1441331_at	123.459	52.6189	2.3463	RIKEN cDNA A230061C15 gene	A230061C15Rik
1438640_x_at	1652.68	705.053	2.3441	phosphoglycerate kinase 1	Pgk1
1436419_a_at	45.3536	19.3535	2.3434	RIKEN cDNA 1700097N02 gene	1700097N02Rik
1433604_x_at	687.519	293.565	2.342	aldolase A, fructose-bisphosphate /// aldolase 1 A retrogene 1	Aldoa /// Aldoart1
1439813_at	40.8796	17.473	2.3396	---	---
1427548_a_at	187.459	80.148	2.3389	chloride channel, nucleotide-sensitive, 1A	Clns1a
1455019_x_at	698.791	298.843	2.3383	cytoskeleton-associated protein 4	Ckap4
1458056_at	30.6655	13.1148	2.3382	splicing regulatory glutamine/lysine-rich protein 1	Srek1
1421571_a_at	3620.47	1548.83	2.3375	lymphocyte antigen 6 complex, locus C1 /// lymphocyte antigen 6 complex, locus C2	Ly6c1 /// Ly6c2
1442959_at	15.7386	6.73559	2.3366	baculoviral IAP repeat-containing 6	Birc6
1421947_at	209.179	89.6308	2.3338	guanine nucleotide binding protein (G protein), gamma 12	Gng12
1439169_at	60.8258	26.0707	2.3331	---	---
1455657_at	103.06	44.2038	2.3315	SMG1 homolog, phosphatidylinositol 3-kinase-related kinase (C. elegans)	Smg1
1420876_a_at	38.0619	16.3286	2.331	septin 6	2017-09-06
1448169_at	18.4167	7.90346	2.3302	keratin 18	Krt18
1452178_at	177.812	76.3135	2.33	poly (ADP-ribose) polymerase family, member 10 /// plectin	Parp10 /// Plec
1424201_a_at	31.5694	13.5518	2.3295	SEH1-like (S. cerevisiae	Seh1l
1444299_at	60.6557	26.0414	2.3292	RIKEN cDNA A430093F15 gene	A430093F15Rik
1443349_at	35.4986	15.2418	2.329	---	---
1458661_at	94.4533	40.5695	2.3282	---	---
1417725_a_at	60.2368	25.8849	2.3271	Sjogren's syndrome/scleroderma autoantigen 1 homolog (human)	Sssca1
1452927_x_at	958.785	412.054	2.3268	triosephosphate isomerase 1	Tpi1
1446807_at	61.5605	26.4627	2.3263	ubiquitin specific peptidase 8	Usp8
1418066_at	47.2827	20.3325	2.3255	cofilin 2, muscle	Cfl2
1456446_at	138.192	59.4353	2.3251	RIKEN cDNA 4930523C07 gene	4930523C07Rik
1424343_a_at	219.119	94.3252	2.323	eukaryotic translation initiation factor 1A	Eif1a
1448896_at	208.67	89.918	2.3207	phosphatidylinositol glycan anchor biosynthesis, class F	Pigf
1425161_a_at	50.2437	21.6688	2.3187	TraB domain containing	Trabd
1421260_a_at	377.921	162.996	2.3186	spermidine synthase	Srm
1417331_a_at	72.665	31.3513	2.3178	ADP-ribosylation factor-like 6	Arl6
1460134_at	42.0382	18.1434	2.317	RIKEN cDNA 9330175E14 gene	9330175E14Rik
1422796_at	112.132	48.413	2.3161	prolyl endopeptidase	Prep
1455998_at	127.635	55.1352	2.3149	zinc finger, BED domain containing 6	Zbed6
1422557_s_at	859.285	371.241	2.3146	metallothionein 1	Mt1
1433574_at	113.177	48.9087	2.314	cell division cycle 37-like 1	Cdc37l1
1425293_a_at	112.65	48.6866	2.3138	zinc finger, CCHC domain containing 18	Zcchc18
1425750_a_at	133.929	57.9558	2.3109	Janus kinase 3	Jak3
1418339_at	111.488	48.3046	2.308	RecQ protein-like	Recql
1423158_at	118.096	51.1735	2.3078	glucosamine-phosphate N-acetyltransferase 1	Gnpnat1
1439120_at	61.4521	26.63	2.3076	family with sequence similarity 120, member A	Fam120a
1429404_at	39.1252	16.9562	2.3074	RIKEN cDNA 2010317E24 gene	2010317E24Rik
1429007_at	61.1614	26.5178	2.3064	solute carrier family 35, member B2	Slc35b2
1454879_s_at	41.8838	18.1627	2.306	RIKEN cDNA 1700052N19 gene	1700052N19Rik
1439094_at	42.619	18.4836	2.3058	clathrin, heavy polypeptide (Hc)	Cltc
1442295_at	20.7494	8.99893	2.3058	Actin related protein 2/3 complex, subunit 2	Arpc2
1438037_at	192.578	83.5354	2.3053	hect domain and RLD 6	Herc6
1453380_a_at	66.9521	29.0455	2.3051	XRCC6 binding protein 1	Xrcc6bp1
1437832_x_at	227.601	98.7603	2.3046	tryptophanyl-tRNA synthetase	Wars
1427167_at	26.8016	11.6446	2.3016	armadillo repeat containing, X-linked 4	Armcx4
1422804_at	970.438	421.83	2.3005	serine (or cysteine) peptidase inhibitor, clade B, member 6b	Serpinb6b
1455300_at	169.284	73.6614	2.2981	tet methylcytosine dioxygenase 2	Tet2
1441545_at	50.7662	22.0919	2.298	zinc finger, CCHC domain containing 11	Zcchc11
1451355_at	65.4189	28.4773	2.2972	alkaline ceramidase 2	Acer2
1446234_at	33.6622	14.6597	2.2962	---	---
1422561_at	95.1597	41.4459	2.296	a disintegrin-like and metallopeptidase (reprolysin type) with thrombospondin type 1 motif, 5 (aggrecanase-2)	Adamts5
1429655_at	34.0768	14.8442	2.2956	NudC domain containing 1	Nudcd1
1436797_a_at	169.809	73.9953	2.2949	surfeit gene 4	Surf4
1429268_at	44.7885	19.5256	2.2938	RIKEN cDNA 2610318N02 gene	2610318N02Rik
1434040_at	43.7044	19.0575	2.2933	amyloid beta precursor protein (cytoplasmic tail) binding protein 2	Appbp2
1450938_at	123.664	53.9254	2.2932	pinin	Pnn
1449040_a_at	449.581	196.214	2.2913	selenophosphate synthetase 2	Sephs2
1417716_at	111.133	48.5813	2.2876	glutamate oxaloacetate transaminase 2, mitochondrial	Got2
1439740_s_at	399.572	174.807	2.2858	uridine-cytidine kinase 2	Uck2
1417134_at	56.8849	24.9014	2.2844	serine/arginine-rich protein specific kinase 2	Srpk2
1457357_at	25.9652	11.3737	2.2829	tousled-like kinase 2 (Arabidopsis)	Tlk2
1442111_at	77.367	33.9334	2.28	RIKEN cDNA D430033H22 gene	D430033H22Rik
1435331_at	482.366	211.918	2.2762	pyrin and HIN domain family, member 1	Pyhin1
1425087_at	13.1127	5.76205	2.2757	RIKEN cDNA 2310003F16 gene	2310003F16Rik
1440104_at	11.7067	5.14519	2.2753	RAN binding protein 2	Ranbp2
1416234_at	659.503	289.869	2.2752	leucine rich repeat containing 59	Lrrc59
1429488_at	83.955	36.8997	2.2752	zinc finger, DHHC domain containing 21	Zdhhc21
1434605_at	172.278	75.7729	2.2736	eukaryotic translation initiation factor 5B	Eif5b
1435001_at	69.6617	30.6499	2.2728	phospholipase A2, activating protein	Plaa
1441546_at	21.6967	9.54691	2.2726	Membrane protein, palmitoylated 6 (MAGUK p55 subfamily member 6)	Mpp6
1428550_at	57.3833	25.2514	2.2725	YdjC homolog (bacterial)	Ydjc
1442116_at	70.5776	31.0569	2.2725	G protein-coupled receptor 176	Gpr176
1434391_at	226.531	99.7172	2.2717	expressed sequence AI503316	AI503316
1424520_at	69.5931	30.6491	2.2706	RIKEN cDNA 2010305A19 gene	2010305A19Rik
1438700_at	18.0125	7.93761	2.2693	formin binding protein 4	Fnbp4
1452348_s_at	408.795	180.166	2.269	interferon activated gene 204 /// interferon activated gene 205 /// myeloid cell nuclear differentiation antigen /// myeloid nuclear differentiation antigen like	Ifi204 /// Ifi205 /// Mnda /// Mndal
1421968_a_at	96.8687	42.6939	2.2689	non imprinted in Prader-Willi/Angelman syndrome 2 homolog (human)	Nipa2
1423430_at	160.964	70.9718	2.268	MYB binding protein (P160) 1a	Mybbp1a
1442381_at	30.9828	13.6686	2.2667	---	---
1451436_at	60.1703	26.5507	2.2662	sno, strawberry notch homolog 1 (Drosophila)	Sbno1
1456296_at	14.9779	6.61001	2.2659	RIKEN cDNA 5830418K08 gene	5830418K08Rik
1439145_at	10.1666	4.48825	2.2652	lymphocyte protein tyrosine kinase	Lck
1417767_at	27.2344	12.0248	2.2649	cytochrome b5 type B /// cytochrome b5 type B-like	Cyb5b /// LOC100047577
1436576_at	389.503	172.099	2.2633	family with sequence similarity 26, member F	Fam26f
1452352_at	319.368	141.162	2.2624	cytotoxic T lymphocyte-associated protein 2 beta	Ctla2b
1430134_a_at	78.7854	34.8292	2.262	tyrosyl-tRNA synthetase 2 (mitochondrial)	Yars2
1442785_at	19.309	8.53731	2.2617	---	---
1446147_at	356.565	157.674	2.2614	RNA binding motif protein 39	Rbm39
1449297_at	58.5442	25.8898	2.2613	caspase 12	Casp12
1427490_at	16.7424	7.40481	2.261	ATP-binding cassette, sub-family B (MDR/TAP), member 7	Abcb7
1460064_at	96.4931	42.6798	2.2609	cDNA sequence BC028789	BC028789
1447711_x_at	87.9917	38.9258	2.2605	---	---
1454701_at	12.7175	5.6272	2.26	RIKEN cDNA 4930503L19 gene	4930503L19Rik
1446748_at	37.9961	16.8213	2.2588	RIKEN cDNA 2010007H06 gene	2010007H06Rik
1438893_at	14.7826	6.54816	2.2575	RIKEN cDNA 5530601H04 gene	5530601H04Rik
1441761_at	55.3411	24.5162	2.2573	Src-like adaptor	Sla
1446330_at	31.5389	13.978	2.2563	---	---
1432478_a_at	68.2333	30.248	2.2558	ring finger protein 19B	Rnf19b
1418981_at	61.9859	27.482	2.2555	caspase 12	Casp12
1444349_at	34.0885	15.1184	2.2548	---	---
1436509_at	304.259	135.046	2.253	malectin	Mlec
1429490_at	54.9959	24.415	2.2525	Rap1 interacting factor 1 homolog (yeast)	Rif1
1423006_at	112.119	49.8527	2.249	proviral integration site 1	Pim1
1448802_at	163.369	72.6705	2.2481	nuclear fragile X mental retardation protein interacting protein 1	Nufip1
1449746_s_at	40.6176	18.0698	2.2478	GLI pathogenesis-related 1 (glioma)	Glipr1
1456292_a_at	988.699	439.919	2.2475	vimentin	Vim
1438110_at	21.1746	9.42279	2.2472	zinc finger and BTB domain containing 1	Zbtb1
1434239_at	85.4586	38.0424	2.2464	ribosomal RNA processing 12 homolog (S. cerevisiae)	Rrp12
1428389_s_at	182.669	81.3392	2.2458	WD repeat domain 43	Wdr43
1420965_a_at	323.792	144.189	2.2456	ectodermal-neural cortex 1	Enc1
1422824_s_at	110.852	49.3691	2.2454	epidermal growth factor receptor pathway substrate 8	Eps8
1425166_at	25.4951	11.3566	2.245	retinoblastoma-like 1 (p107)	Rbl1
1454639_x_at	156.369	69.6657	2.2446	ribosomal protein L41	Rpl41
1437129_at	45.5365	20.3001	2.2432	RIKEN cDNA E330018D03 gene	E330018D03Rik
1451199_at	84.6937	37.7611	2.2429	queuine tRNA-ribosyltransferase domain containing 1	Qtrtd1
1429399_at	146.219	65.2021	2.2425	ring finger protein 125	Rnf125
1418776_at	292.781	130.573	2.2423	guanylate-binding protein 8	Gbp8
1443649_at	11.8049	5.26529	2.242	---	---
1419537_at	110.682	49.3691	2.2419	transcription factor EC	Tfec
1453005_at	89.5318	39.9411	2.2416	PRP31 pre-mRNA processing factor 31 homolog (yeast)	Prpf31
1424289_at	67.604	30.1665	2.241	oxidative stress induced growth inhibitor family member 2	Osgin2
1452595_at	27.2203	12.1521	2.24	a disintegrin-like and metallopeptidase (reprolysin type) with thrombospondin type 1 motif, 4	Adamts4
1458947_at	38.3349	17.117	2.2396	---	---
1456808_at	69.3711	30.9833	2.239	---	---
1431349_at	53.2795	23.804	2.2383	heterogeneous nuclear ribonucleoprotein A/B	Hnrnpab
1423784_at	604.129	270.009	2.2374	glycyl-tRNA synthetase	Gars
1427865_at	41.0767	18.3681	2.2363	predicted gene, 19831	Gm19831
1421945_a_at	130.073	58.176	2.2358	ribosome production factor 2 homolog (S. cerevisiae)	Rpf2
1422160_at	78.7854	35.2375	2.2358	histocompatibility 2, T region locus 24	H2-T24
1436767_at	136.244	60.9396	2.2357	LUC7-like 2 (S. cerevisiae)	Luc7l2
1456706_at	31.258	13.9833	2.2354	RIKEN cDNA 4833441D16 gene	4833441D16Rik
1452430_s_at	64.1835	28.7228	2.2346	serine/arginine-rich splicing factor 1	Srsf1
1440847_at	65.9905	29.5428	2.2337	metastasis suppressor 1	Mtss1
1439902_at	14.1289	6.3261	2.2334	complement component 5a receptor 1	C5ar1
1416304_at	344.663	154.369	2.2327	LPS-induced TN factor	Litaf
1416942_at	225.176	100.867	2.2324	endoplasmic reticulum aminopeptidase 1	Erap1
1422761_at	15.1491	6.78628	2.2323	transducin (beta)-like 1X-linked receptor 1	Tbl1xr1
1426370_at	75.5119	33.8288	2.2322	fatty acyl CoA reductase 1	Far1
1439773_at	266.18	119.246	2.2322	lymphocyte antigen 6 complex, locus E	Ly6e
1422062_at	63.8214	28.5998	2.2315	macrophage scavenger receptor 1	Msr1
1430271_x_at	203.043	91.0165	2.2308	TATA box binding protein (Tbp)-associated factor, RNA polymerase I, D	Taf1d
1442052_at	16.4446	7.3715	2.2308	---	---
1456541_x_at	231.1	103.656	2.2295	ATPase family, AAA domain containing 3A	Atad3a
1433453_a_at	104.552	46.9112	2.2287	ankyrin repeat and BTB (POZ) domain containing 2	Abtb2
1429596_at	50.3209	22.5799	2.2286	solute carrier family 7, member 6 opposite strand	Slc7a6os
1447278_at	40.8543	18.3351	2.2282	centrosomal protein 164	Cep164
1450860_at	362.212	162.569	2.228	leucine aminopeptidase 3	Lap3
1457781_at	86.8687	39.0126	2.2267	KCNQ1 overlapping transcript 1	Kcnq1ot1
1421855_at	141.643	63.6216	2.2263	fibrinogen-like protein 2	Fgl2
1451451_at	11.5338	5.18098	2.2262	grancalcin	Gca
1441910_x_at	418.577	188.056	2.2258	cyclin E1	Ccne1
1429170_a_at	51.7969	23.2777	2.2252	metal response element binding transcription factor 1	Mtf1
1419737_a_at	1580.77	710.488	2.2249	lactate dehydrogenase A	Ldha
1454838_s_at	56.8283	25.5434	2.2248	protein kinase domain containing, cytoplasmic	Pkdcc
1416910_at	374.29	168.252	2.2246	DnaJ (Hsp40) homolog, subfamily C, member 15	Dnajc15
1435792_at	160.998	72.3949	2.2239	component of Sp100-rs /// predicted pseudogene 15433 /// predicted gene 2666 /// predicted gene 7592 /// predicted pseudogene 7609	Csprs /// Gm15433 /// Gm2666 /// Gm7592 /// Gm7609
1438480_a_at	104.225	46.8899	2.2228	thymocyte nuclear protein 1	Thyn1
1430080_at	135.084	60.7976	2.2219	ficolin B	Fcnb
1452115_a_at	49.1657	22.1348	2.2212	polo-like kinase 4	Plk4
1426684_at	133.851	60.2713	2.2208	CCR4-NOT transcription complex, subunit 6	Cnot6
1451564_at	381.519	171.8	2.2207	poly (ADP-ribose) polymerase family, member 14	Parp14
1451056_at	180.202	81.1558	2.2204	proteasome (prosome, macropain) 26S subunit, non-ATPase, 7	Psmd7
1427184_at	33.5209	15.0975	2.2203	T cell receptor beta, joining region	Tcrb-J
1428663_at	17.5471	7.9032	2.2203	sphingomyelin synthase 2	Sgms2
1430622_at	79.5374	35.8307	2.2198	RIKEN cDNA 4833423F13 gene	4833423F13Rik
1456282_at	40.8855	18.4214	2.2195	zinc finger protein 934	Zfp934
1455173_at	34.9654	15.7581	2.2189	G1 to S phase transition 1	Gspt1
1418963_at	176.496	79.5698	2.2181	family with sequence similarity 188, member A	Fam188a
1448171_at	123.852	55.8387	2.218	seven in absentia 2	Siah2
1440690_at	38.6238	17.4143	2.2179	---	---
1419205_x_at	87.1827	39.3169	2.2174	G patch domain containing 4	Gpatch4
1459887_at	25.7946	11.6341	2.2171	---	---
1432538_a_at	130.202	58.7371	2.2167	replication factor C (activator 1) 3	Rfc3
1450986_at	480.54	216.785	2.2167	NOP58 ribonucleoprotein homolog (yeast)	Nop58
1452797_at	76.0354	34.3006	2.2167	FAST kinase domains 3	Fastkd3
1427418_a_at	1370.37	618.619	2.2152	hypoxia inducible factor 1, alpha subunit	Hif1a
1419385_a_at	70.924	32.0562	2.2125	ubiquilin 1	Ubqln1
1458069_at	24.0446	10.8681	2.2124	---	---
1442710_at	41.0394	18.5534	2.212	---	---
1418131_at	1242.95	562.085	2.2113	SAM domain and HD domain, 1	Samhd1
1425890_at	57.9015	26.1877	2.211	lymphocyte antigen 6 complex, locus I	Ly6i
1446972_at	65.5616	29.6531	2.2109	DNA segment, Chr 15, Wayne State University 126, expressed	D15Wsu126e
1446235_at	15.8455	7.17038	2.2099	adaptor-related protein complex 1 associated regulatory protein	Ap1ar
1459137_at	19.669	8.90222	2.2095	promyelocytic leukemia	Pml
1449755_at	33.4403	15.1391	2.2089	DNA segment, Chr 7, ERATO Doi 183, expressed	D7Ertd183e
1454959_s_at	77.7661	35.2061	2.2089	guanine nucleotide binding protein (G protein), alpha inhibiting 1	Gnai1
1419798_at	23.0105	10.4181	2.2087	RIKEN cDNA 2610019E17 gene	2610019E17Rik
1421375_a_at	686.83	310.984	2.2086	S100 calcium binding protein A6 (calcyclin)	S100a6
1456386_at	49.3748	22.3557	2.2086	---	---
1427994_at	205.452	93.0574	2.2078	CD300 antigen like family member F	Cd300lf
1431502_a_at	176.788	80.0967	2.2072	exosome component 3	Exosc3
1451260_at	31.5694	14.305	2.2069	aldehyde dehydrogenase 1 family, member B1	Aldh1b1
1418175_at	23.3733	10.5926	2.2066	vitamin D receptor	Vdr
1420828_s_at	365.295	165.574	2.2062	tyrosine 3-monooxygenase/tryptophan 5-monooxygenase activation protein, theta polypeptide	Ywhaq
1427382_a_at	154.928	70.2334	2.2059	suppressor of variegation 3-9 homolog 1 (Drosophila)	Suv39h1
1436530_at	245.406	111.254	2.2058	predicted gene 11428 /// extracellular peptidase inhibitor-like	Gm11428 /// LOC100504934
1439897_at	27.4486	12.4494	2.2048	nebulette	Nebl
1432393_a_at	70.5354	32.0015	2.2041	tRNA-histidine guanylyltransferase 1-like (S. cerevisiae)	Thg1l
1439843_at	45.5761	20.7047	2.2012	calcium/calmodulin-dependent protein kinase IV	Camk4
1419032_at	39.3595	17.8925	2.1998	RIKEN cDNA 2610018G03 gene	2610018G03Rik
1455510_at	82.5091	37.5217	2.199	---	---
1416529_at	237.034	107.819	2.1984	epithelial membrane protein 1	Emp1
1434981_at	25.7608	11.7181	2.1984	RIKEN cDNA E130303B06 gene	E130303B06Rik
1439027_at	237.952	108.333	2.1965	N(alpha)-acetyltransferase 25, NatB auxiliary subunit	Naa25
1423358_at	123.733	56.4028	2.1937	endothelin converting enzyme 2	Ece2
1450034_at	1024.03	466.81	2.1937	signal transducer and activator of transcription 1	Stat1
1429784_at	77.8687	35.5004	2.1935	Mitogen-activated protein kinase 1 interacting protein 1-like	Mapk1ip1l
1434139_at	235.153	107.202	2.1935	poly (ADP-ribose) polymerase family, member 11	Parp11
1417936_at	209.032	95.3008	2.1934	chemokine (C-C motif) ligand 9	Ccl9
1444372_at	19.6164	8.94485	2.193	---	---
1432052_at	13.4934	6.15338	2.1928	exosome component 1	Exosc1
1436318_at	71.8455	32.7826	2.1916	TAR DNA binding protein	Tardbp
1421977_at	11.1177	5.07397	2.1911	matrix metallopeptidase 19	Mmp19
1416239_at	102.167	46.6347	2.1908	argininosuccinate synthetase 1	Ass1
1419666_x_at	91.6934	41.8604	2.1905	nuclear protein 1	Nupr1
1446182_at	20.1687	9.20793	2.1904	---	---
1431528_at	65.1945	29.7738	2.1897	RIKEN cDNA 5830427D02 gene	5830427D02Rik
1417523_at	130.31	59.5164	2.1895	pleckstrin	Plek
1416612_at	561.369	256.428	2.1892	cytochrome P450, family 1, subfamily b, polypeptide 1	Cyp1b1
1427141_at	10.7975	4.9345	2.1882	NDC80 homolog, kinetochore complex component pseudogene	2700099C18Rik
1447585_s_at	266.169	121.822	2.1849	mitochondrial ribosomal protein S6	Mrps6
1441799_at	20.4869	9.3785	2.1845	RIKEN cDNA 6030422H21 gene	6030422H21Rik
1449109_at	155.388	71.1318	2.1845	suppressor of cytokine signaling 2	Socs2
1417224_a_at	87.2404	39.9568	2.1834	CD2 antigen (cytoplasmic tail) binding protein 2	Cd2bp2
1454197_a_at	47.7637	21.8767	2.1833	coiled-coil domain containing 86	Ccdc86
1424569_at	79.0358	36.203	2.1831	DEAD (Asp-Glu-Ala-Asp) box polypeptide 46	Ddx46
1436000_a_at	42.9547	19.6799	2.1827	S-phase kinase-associated protein 2 (p45)	Skp2
1421830_at	21.0274	9.63462	2.1825	adenylate kinase 4	Ak4
1432384_a_at	71.1019	32.5914	2.1816	methyltransferase like 6	Mettl6
1448894_at	109.285	50.0943	2.1816	aldo-keto reductase family 1, member B8	Akr1b8
1417065_at	499.993	229.21	2.1814	early growth response 1	Egr1
1441840_x_at	26.8665	12.3164	2.1814	Strawberry notch homolog 2 (Drosophila)	Sbno2
1450061_at	217.115	99.5354	2.1813	ectodermal-neural cortex 1	Enc1
1451995_at	77.8837	35.7103	2.181	TAF11 RNA polymerase II, TATA box binding protein (TBP)-associated factor	Taf11
1429169_at	175.807	80.6463	2.18	predicted gene 15453 /// RNA binding motif protein 3	Gm15453 /// Rbm3
1444806_at	102.111	46.8499	2.1795	---	---
1443109_at	30.5373	14.0192	2.1783	---	---
1423969_at	374.53	171.945	2.1782	nucleoporin Nup37-like /// nucleoporin 37	LOC634555 /// Nup37
1429213_at	83.2372	38.2149	2.1781	RIKEN cDNA 2310030N02 gene	2310030N02Rik
1449996_a_at	36.9924	16.9845	2.178	tropomyosin 3, gamma	Tpm3
1455488_at	125.146	57.4611	2.1779	HAUS augmin-like complex, subunit 6	Haus6
1417254_at	35.8906	16.4904	2.1765	spermatogenesis associated 5	Spata5
1426972_at	209.952	96.4842	2.176	Sec24 related gene family, member D (S. cerevisiae)	Sec24d
1421284_at	48.1097	22.1275	2.1742	phosphatidylinositol glycan anchor biosynthesis, class N	Pign
1457111_at	77.2003	35.5079	2.1742	expressed sequence AA415038	AA415038
1452226_at	263.401	121.165	2.1739	regulator of chromosome condensation 2	Rcc2
1431873_a_at	24.9369	11.4769	2.1728	epsilon-tubulin 1	Tube1
1419700_a_at	47.2974	21.7718	2.1724	prominin 1	Prom1
1438788_at	48.0661	22.1275	2.1722	DNA segment, Chr 5, Wayne State University 152, expressed	D5Wsu152e
1426423_at	128.285	59.0592	2.1721	serine hydroxymethyltransferase 2 (mitochondrial)	Shmt2
1418381_at	45.159	20.7971	2.1714	zinc finger protein 148	Zfp148
1418371_at	284.213	130.898	2.1713	dynein light chain LC8-type 2	Dynll2
1458525_at	36.7195	16.9213	2.17	---	---
1420548_a_at	36.2016	16.6854	2.1697	RIKEN cDNA 2310008H09 gene	2310008H09Rik
1452013_at	27.6366	12.7385	2.1695	ATPase, class V, type 10A	Atp10a
1418520_at	35.8754	16.5371	2.1694	trans-golgi network protein /// trans-golgi network protein 2	Tgoln1 /// Tgoln2
1441266_at	24.9277	11.4917	2.1692	Striatin, calmodulin binding protein 3	Strn3
1455798_at	91.3051	42.091	2.1692	galactokinase 2	Galk2
1431105_a_at	76.0354	35.0682	2.1682	transmembrane protein 33	Tmem33
1418645_at	20.7295	9.56174	2.168	histidine ammonia lyase	Hal
1425084_at	845.611	390.067	2.1679	GTPase, IMAP family member 7	Gimap7
1421594_a_at	38.0424	17.551	2.1675	synaptotagmin-like 2	Sytl2
1433467_at	86.3913	39.8629	2.1672	solute carrier family 7 (cationic amino acid transporter, y+ system), member 6	Slc7a6
1426979_at	208.298	96.1187	2.1671	MLX interacting protein	Mlxip
1435645_at	70.5592	32.5715	2.1663	monocyte to macrophage differentiation-associated	Mmd
1423156_at	69.4008	32.0374	2.1662	glucosamine-phosphate N-acetyltransferase 1	Gnpnat1
1440157_at	28.9807	13.3786	2.1662	---	---
1454992_at	246.767	113.924	2.1661	solute carrier family 7 (cationic amino acid transporter, y+ system), member 1	Slc7a1
1439972_at	162.348	74.9712	2.1655	ethanolamine kinase 1	Etnk1
1424926_at	46.569	21.5105	2.1649	SEC63-like (S. cerevisiae)	Sec63
1445198_at	21.0522	9.72491	2.1648	lysine (K)-specific demethylase 6A	Kdm6a
1416335_at	1584.34	732.079	2.1642	macrophage migration inhibitory factor	Mif
1451860_a_at	634.691	293.288	2.1641	tripartite motif-containing 30A	Trim30a
1447704_s_at	91.7764	42.4361	2.1627	UTP23, small subunit (SSU) processome component, homolog (yeast)	Utp23
1428083_at	414.019	191.484	2.1622	nuclear paraspeckle assembly transcript 1 (non-protein coding)	Neat1
1416925_at	192.706	89.1328	2.162	karyopherin (importin) beta 1	Kpnb1
1455229_x_at	172.427	79.7566	2.1619	phosphatidylglycerophosphate synthase 1	Pgs1
1435084_at	284.249	131.493	2.1617	RIKEN cDNA C730049O14 gene	C730049O14Rik
1439877_at	57.3794	26.5634	2.1601	---	---
1444343_at	38.7387	17.9335	2.1601	---	---
1421050_at	14.8105	6.85806	2.1596	vacuolar protein sorting 25 (yeast)	Vps25
1449143_at	25.9814	12.038	2.1583	receptor transporter protein 4	Rtp4
1436397_at	31.0324	14.3808	2.1579	TRAF-interacting protein with forkhead-associated domain, family member B	Tifab
1451248_at	179.58	83.2294	2.1576	protein arginine N-methyltransferase 7	Prmt7
1416849_at	228.906	106.119	2.1571	CDGSH iron sulfur domain 1	Cisd1
1419586_at	10.1605	4.71093	2.1568	retinitis pigmentosa 2 homolog (human)	Rp2h
1416525_at	87.1696	40.4193	2.1566	speckle-type POZ protein	Spop
1426165_a_at	18.6962	8.66966	2.1565	caspase 3	Casp3
1426627_at	12.3463	5.72596	2.1562	mitogen-activated protein kinase kinase kinase 7	Map3k7
1419898_s_at	138.056	64.0354	2.1559	zinc finger CCCH type containing 7 A	Zc3h7a
1444411_at	25.0203	11.6053	2.1559	---	---
1421217_a_at	504.293	233.943	2.1556	lectin, galactose binding, soluble 9	Lgals9
1433658_x_at	73.4164	34.0661	2.1551	poly(rC) binding protein 4	Pcbp4
1456350_at	19.1085	8.86922	2.1545	zinc finger protein 451	Zfp451
1460278_a_at	81.0442	37.6308	2.1537	PPPDE peptidase domain containing 2	Pppde2
1458708_at	40.7818	18.9419	2.153	---	---
1448573_a_at	14.702	6.83021	2.1525	carcinoembryonic antigen-related cell adhesion molecule 10	Ceacam10
1430702_at	81.5354	37.8915	2.1518	---	---
1453028_at	72.9621	33.9102	2.1516	PWWP domain containing 2A	Pwwp2a
1416748_a_at	108.135	50.2602	2.1515	meiotic recombination 11 homolog A (S. cerevisiae)	Mre11a
1422734_a_at	34.37	15.9768	2.1512	myeloblastosis oncogene	Myb
1443937_at	353.851	164.492	2.1512	---	---
1432962_at	12.0766	5.61468	2.1509	RIKEN cDNA 2610024D14 gene	2610024D14Rik
1420647_a_at	37.3712	17.3754	2.1508	keratin 8	Krt8
1449699_s_at	105.537	49.1119	2.1489	RIKEN cDNA C330027C09 gene	C330027C09Rik
1457035_at	18.728	8.71516	2.1489	expressed sequence AI607873	AI607873
1453100_at	21.652	10.0802	2.148	---	---
1449300_at	39.3549	18.325	2.1476	CTTNBP2 N-terminal like	Cttnbp2nl
1424030_at	20.3338	9.46847	2.1475	grainyhead-like 1 (Drosophila)	Grhl1
1455035_s_at	523.808	243.965	2.1471	NOP56 ribonucleoprotein homolog (yeast)	Nop56
1436686_at	8.43569	3.92908	2.147	predicted gene 10193 /// zinc finger protein 706	Gm10193 /// Zfp706
1440081_at	19.309	8.99474	2.1467	Centrosomal protein 192	Cep192
1434744_at	125.184	58.3225	2.1464	yrdC domain containing (E.coli)	Yrdc
1432352_at	35.3819	16.487	2.146	cyclin Y	Ccny
1424542_at	746.702	347.996	2.1457	S100 calcium binding protein A4	S100a4
1418872_at	39.849	18.5756	2.1452	ATP-binding cassette, sub-family B (MDR/TAP), member 1B	Abcb1b
1420818_at	40.0425	18.6672	2.1451	src-like adaptor	Sla
1425225_at	311.844	145.452	2.144	Fc receptor, IgG, low affinity IV	Fcgr4
1452708_a_at	70.5635	32.9122	2.144	Luc7 homolog (S. cerevisiae)-like	Luc7l
1448318_at	1011.45	471.859	2.1435	perilipin 2	Plin2
1456388_at	91.3838	42.6596	2.1422	ATPase, class VI, type 11A	Atp11a
1424465_at	174.119	81.2828	2.1421	coiled-coil domain containing 58	Ccdc58
1417864_at	2028.87	947.225	2.1419	phosphoglycerate kinase 1	Pgk1
1447999_x_at	56.4991	26.3783	2.1419	glyceraldehyde-3-phosphate dehydrogenase /// glyceraldehyde-3-phosphate dehydrogenase-like /// glyceraldehyde-3-phosphate dehydrogenase-like	Gapdh /// LOC100042025 /// LOC100048117
1442029_at	14.3351	6.69398	2.1415	KCNQ1 overlapping transcript 1	Kcnq1ot1
1452250_a_at	265.539	123.996	2.1415	collagen, type VI, alpha 2	Col6a2
1440567_at	21.4608	10.0225	2.1413	---	---
1449122_at	25.8364	12.0714	2.1403	UBX domain protein 2B	Ubxn2b
1451426_at	159.952	74.747	2.1399	DEXH (Asp-Glu-X-His) box polypeptide 58	Dhx58
1439998_at	46.7538	21.8562	2.1391	jumonji domain containing 1C	Jmjd1c
1418589_a_at	12.8872	6.02508	2.1389	myeloid leukemia factor 1	Mlf1
1436871_at	44.787	20.957	2.1371	serine/arginine-rich splicing factor 7	Srsf7
1442793_s_at	221.846	103.816	2.1369	transforming growth factor beta regulated gene 4	Tbrg4
1454011_a_at	63.5629	29.7488	2.1367	replication protein A2	Rpa2
1450350_a_at	266.649	124.816	2.1363	Jun dimerization protein 2	Jdp2
1453775_at	20.392	9.54585	2.1362	RPTOR independent companion of MTOR, complex 2	Rictor
1455480_s_at	369.3	172.882	2.1361	ubiquitin-conjugating enzyme E2D 3	Ube2d3
1450422_a_at	20.3891	9.54691	2.1357	KDEL (Lys-Asp-Glu-Leu) containing 1	Kdelc1
1458018_at	24.0446	11.2589	2.1356	---	---
1450344_a_at	27.0242	12.655	2.1355	prostaglandin E receptor 3 (subtype EP3)	Ptger3
1423421_at	51.4999	24.1279	2.1345	ankyrin repeat domain 49	Ankrd49
1447792_x_at	82.6308	38.7189	2.1341	G protein-coupled receptor 174	Gpr174
1454219_at	21.0501	9.8664	2.1335	DnaJ (Hsp40) homolog, subfamily C, member 2	Dnajc2
1460069_at	25.5471	11.9754	2.1333	structural maintenance of chromosomes 6	Smc6
1456661_at	99.5354	46.6717	2.1327	---	---
1455987_at	42.13	19.7554	2.1326	Sec61 alpha 1 subunit (S. cerevisiae)	Sec61a1
1434882_at	270.333	126.785	2.1322	metadherin	Mtdh
1440078_at	122.137	57.2839	2.1321	---	---
1417103_at	306.07	143.574	2.1318	D-dopachrome tautomerase	Ddt
1441977_at	139.984	65.6815	2.1312	RIKEN cDNA 9630023C09 gene	9630023C09Rik
1449324_at	221.619	103.999	2.131	ERO1-like (S. cerevisiae)	Ero1l
1443698_at	487.998	229.063	2.1304	XIAP associated factor 1	Xaf1
1458263_at	55.5422	26.0707	2.1304	---	---
1442070_at	30.6219	14.3767	2.13	myeloid/lymphoid or mixed-lineage leukemia (trithorax homolog, Drosophila); translocated to, 10	Mllt10
1434991_at	68.2144	32.0272	2.1299	F-box and WD-40 domain protein 17	Fbxw17
1420646_at	63.888	30.0187	2.1283	nuclear undecaprenyl pyrophosphate synthase 1 homolog (S. cerevisiae)	Nus1
1460447_at	83.0222	39.0084	2.1283	pseudouridylate synthase 7 homolog (S. cerevisiae)-like	Pus7l
1424659_at	40.0397	18.8248	2.127	slit homolog 2 (Drosophila)	Slit2
1443128_at	59.3443	27.9036	2.1268	integrator complex subunit 6	Ints6
1419035_s_at	20.5083	9.64328	2.1267	casein kinase 2, alpha 1 polypeptide /// casein kinase II subunit alpha-like	Csnk2a1 /// LOC100047957
1460575_at	98.476	46.3042	2.1267	eukaryotic translation initiation factor 2A	Eif2a
1433934_at	93.7012	44.0805	2.1257	Sec24 related gene family, member A (S. cerevisiae)	Sec24a
1453608_at	22.1682	10.4291	2.1256	centrosome and spindle pole associated protein 1	Cspp1
1426496_at	141.477	66.5689	2.1253	WD repeat domain 55	Wdr55
1448968_at	190.818	89.7854	2.1253	ubiquitin family domain containing 1	Ubfd1
1439261_x_at	9.25343	4.35436	2.1251	MIT, microtubule interacting and transport, domain containing 1	Mitd1
1451703_s_at	772.923	363.703	2.1251	adenine phosphoribosyl transferase	Aprt
1440315_at	41.353	19.4701	2.1239	muscleblind-like 1 (Drosophila)	Mbnl1
1456079_x_at	808.527	380.681	2.1239	apurinic/apyrimidinic endonuclease 1	Apex1
1437682_x_at	17.6708	8.32073	2.1237	RIKEN cDNA 1110004E09 gene	1110004E09Rik
1428458_at	43.1708	20.335	2.123	processing of precursor 1, ribonuclease P/MRP family, (S. cerevisiae)	Pop1
1425140_at	93.0163	43.818	2.1228	lactamase, beta 2	Lactb2
1423827_s_at	229.202	107.995	2.1223	nucleolar complex associated 4 homolog (S. cerevisiae)	Noc4l
1438385_s_at	21.1746	9.98087	2.1215	glutamic pyruvate transaminase (alanine aminotransferase) 2	Gpt2
1454817_at	285.039	134.425	2.1204	UTP18, small subunit (SSU) processome component, homolog (yeast)	Utp18
1435713_at	58.8571	27.7597	2.1202	methyltransferase like 2	Mettl2
1458646_at	28.4084	13.402	2.1197	---	---
1455727_at	77.261	36.4589	2.1191	zinc finger (CCCH type), RNA binding motif and serine/arginine rich 2	Zrsr2
1441753_at	34.9082	16.4853	2.1175	RPTOR independent companion of MTOR, complex 2	Rictor
1418991_at	131.838	62.2712	2.1172	BCL2-antagonist/killer 1	Bak1
1419169_at	294.097	138.918	2.117	mitogen-activated protein kinase 6	Mapk6
1451804_a_at	42.5979	20.1253	2.1166	leucine rich repeat containing 16A	Lrrc16a
1425896_a_at	79.9598	37.7807	2.1164	fibrillin 1	Fbn1
1454046_x_at	168.702	79.7295	2.1159	phosphatidylglycerophosphate synthase 1	Pgs1
1416559_at	106.731	50.4714	2.1147	ribosomal RNA processing 8, methyltransferase, homolog (yeast)	Rrp8
1457390_at	15.587	7.37131	2.1145	---	---
1459917_at	81.0308	38.3317	2.1139	gametogenetin binding protein 2	Ggnbp2
1435484_at	119.817	56.7021	2.1131	solute carrier family 5 (inositol transporters), member 3	Slc5a3
1450017_at	77.8303	36.8343	2.113	cyclin G1	Ccng1
1421448_at	26.4384	12.5141	2.1127	Ral GTPase activating protein, alpha subunit 1	Ralgapa1
1422959_s_at	27.1579	12.8609	2.1117	ring finger protein 114	Rnf114
1457489_at	14.6275	6.92759	2.1115	---	---
1460323_at	327.018	154.871	2.1115	threonyl-tRNA synthetase	Tars
1418517_at	31.9601	15.1399	2.111	Iroquois related homeobox 3 (Drosophila)	Irx3
1430152_at	59.8207	28.3381	2.111	epidermal growth factor receptor pathway substrate 15	Eps15
1435372_a_at	692.761	328.214	2.1107	proliferation-associated 2G4	Pa2g4
1452521_a_at	143.283	67.8912	2.1105	plasminogen activator, urokinase receptor	Plaur
1416893_at	138.418	65.6123	2.1096	family with sequence similarity 107, member B	Fam107b
1429057_at	99.1359	46.9958	2.1095	N(alpha)-acetyltransferase 16, NatA auxiliary subunit	Naa16
1439375_x_at	1413.51	670.165	2.1092	aldolase A, fructose-bisphosphate /// aldolase 1 A retrogene 1	Aldoa /// Aldoart1
1429984_at	13.9409	6.61053	2.1089	RIKEN cDNA 5730455O13 gene	5730455O13Rik
1442704_at	14.9779	7.10329	2.1086	---	---
1460047_at	20.343	9.6556	2.1069	---	---
1438643_at	22.0414	10.4635	2.1065	Calcium/calmodulin-dependent protein kinase ID	Camk1d
1430744_at	76.0354	36.0993	2.1063	napsin A aspartic peptidase	Napsa
1424641_a_at	228.964	108.707	2.1062	THO complex 1	Thoc1
1451340_at	100.77	47.8462	2.1061	AT rich interactive domain 5A (MRF1-like)	Arid5a
1423142_a_at	111.239	52.8348	2.1054	GTP binding protein 4	Gtpbp4
1456960_at	21.8719	10.3895	2.1052	---	---
1424254_at	1710.91	812.785	2.105	interferon induced transmembrane protein 1	Ifitm1
1417090_at	444.764	211.309	2.1048	reticulocalbin 1	Rcn1
1424440_at	173.883	82.6174	2.1047	mitochondrial ribosomal protein S6	Mrps6
1446537_at	23.7625	11.2916	2.1044	---	---
1418483_a_at	267.257	127.017	2.1041	glycoprotein galactosyltransferase alpha 1, 3	Ggta1
1453365_at	105.264	50.0553	2.1029	RAB GTPase activating protein 1-like	Rabgap1l
1436766_at	169.925	80.8075	2.1028	uncharacterized LOC100861853 /// LUC7-like 2 (S. cerevisiae)	LOC100861853 /// Luc7l2
1439105_at	19.3039	9.1818	2.1024	cytidine and dCMP deaminase domain containing 1	Cdadc1
1424328_s_at	108.868	51.7997	2.1017	RIKEN cDNA 3200002M19 gene	3200002M19Rik
1439449_at	107.808	51.2951	2.1017	special AT-rich sequence binding protein 1	Satb1
1447924_at	108.055	51.4274	2.1011	nuclear casein kinase and cyclin-dependent kinase substrate 1	Nucks1
1430808_at	31.5664	15.0242	2.101	TBC1 domain family, member 5	Tbc1d5
1421186_at	145.503	69.2744	2.1004	chemokine (C-C motif) receptor 2	Ccr2
1440986_at	11.6284	5.53635	2.1004	RNA polymerase II associated protein 1	Rpap1
1416687_at	61.0351	29.0683	2.0997	procollagen lysine, 2-oxoglutarate 5-dioxygenase 2	Plod2
1423602_at	136.468	64.9961	2.0996	TNF receptor-associated factor 1	Traf1
1437780_at	42.2338	20.1185	2.0993	Fanconi anemia, complementation group B	Fancb
1426004_a_at	84.0501	40.0397	2.0992	transglutaminase 2, C polypeptide	Tgm2
1430980_a_at	1275.81	607.837	2.0989	eukaryotic translation initiation factor 4A1	Eif4a1
1456337_at	19.0075	9.06093	2.0977	ArfGAP with RhoGAP domain, ankyrin repeat and PH domain 2	Arap2
1428027_at	14.4254	6.87855	2.0972	uncharacterized LOC100653389	LOC100653389
1418536_at	1010.77	482.051	2.0968	histocompatibility 2, Q region locus 7 /// histocompatibility 2, Q region locus 8 /// histocompatibility 2, Q region locus 9 /// histocompatibility 2, Q region locus 6-like	H2-Q7 /// H2-Q8 /// H2-Q9 /// LOC68395
1445391_at	64.2021	30.6198	2.0968	diaphanous homolog 1 (Drosophila)	Diap1
1416869_x_at	152.761	72.8951	2.0956	Lck interacting transmembrane adaptor 1 /// zinc finger, CCCH-type with G patch domain	Lime1 /// Zgpat
1452203_at	445.423	212.55	2.0956	oligonucleotide/oligosaccharide-binding fold containing 2A	Obfc2a
1419331_at	40.4397	19.3025	2.0951	cadherin 17	Cdh17
1459463_at	31.9644	15.2576	2.095	---	---
1450405_at	67.5678	32.2602	2.0945	mitochondrial ribosomal protein L19	Mrpl19
1439960_at	20.1123	9.60421	2.0941	RNA pseudouridylate synthase domain containing 2	Rpusd2
1426456_a_at	92.4103	44.1478	2.0932	protein inhibitor of activated STAT 2	Pias2
1426797_at	118.48	56.6235	2.0924	transmembrane protein 209	Tmem209
1450716_at	81.7874	39.0891	2.0923	a disintegrin-like and metallopeptidase (reprolysin type) with thrombospondin type 1 motif, 1	Adamts1
1451487_at	144.531	69.0998	2.0916	Rab9 effector protein with kelch motifs	Rabepk
1433530_at	80.1596	38.3271	2.0915	ribosomal protein L41	Rpl41
1423290_at	103.653	49.6013	2.0897	hypoxia up-regulated 1	Hyou1
1431771_a_at	53.8105	25.7533	2.0895	interleukin-1 receptor-associated kinase 1 binding protein 1	Irak1bp1
1424475_at	55.9115	26.7719	2.0884	calcium/calmodulin-dependent protein kinase kinase 2, beta	Camkk2
1434752_at	20.9549	10.0345	2.0883	zinc finger protein 207	Zfp207
1457549_at	39.3634	18.856	2.0876	---	---
1416042_s_at	689.781	330.513	2.087	nuclear autoantigenic sperm protein (histone-binding)	Nasp
1429335_at	101.638	48.7067	2.0867	small nuclear RNA activating complex, polypeptide 1	Snapc1
1455831_at	167.755	80.396	2.0866	fusion, derived from t(12;16) malignant liposarcoma (human)	Fus
1429307_s_at	144.331	69.2103	2.0854	leucine zipper and CTNNBIP1 domain containing	Lzic
1452612_at	109.722	52.6189	2.0852	listerin E3 ubiquitin protein ligase 1	Ltn1
1451439_at	60.4146	28.9739	2.0851	cDNA sequence BC027231	BC027231
1433570_s_at	45.7507	21.95	2.0843	N(alpha)-acetyltransferase 35, NatC auxiliary subunit	Naa35
1436891_at	15.5901	7.48064	2.0841	ubiquitin specific peptidase 15	Usp15
1447621_s_at	225.202	108.058	2.0841	transmembrane protein 173	Tmem173
1438725_at	63.6246	30.5357	2.0836	mediator complex subunit 13	Med13
1452086_at	50.9518	24.4548	2.0835	TRM5 tRNA methyltransferase 5 homolog (S. cerevisiae)	Trmt5
1424893_at	44.1749	21.2058	2.0831	nuclear distribution gene E-like homolog 1 (A. nidulans)	Ndel1
1444878_at	42.9947	20.6468	2.0824	---	---
1438817_at	15.2416	7.32079	2.082	DNA replication helicase 2 homolog (yeast)	Dna2
1455043_at	147.452	70.8385	2.0815	transportin 1	Tnpo1
1456735_x_at	104.035	49.989	2.0812	acid phosphatase-like 2	Acpl2
1452693_at	33.7747	16.2313	2.0808	DEAH (Asp-Glu-Ala-His) box polypeptide 35	Dhx35
1455655_a_at	290.882	139.817	2.0805	TAR DNA binding protein	Tardbp
1436427_at	152.594	73.3522	2.0803	PRP4 pre-mRNA processing factor 4 homolog B (yeast)	Prpf4b
1452914_at	66.3593	31.9028	2.08	NEDD4 binding protein 2-like 1	N4bp2l1
1436347_a_at	32.3992	15.5779	2.0798	RIKEN cDNA 5530601H04 gene	5530601H04Rik
1443007_at	22.0821	10.6174	2.0798	---	---
1456260_at	86.1187	41.4089	2.0797	retinoblastoma binding protein 4	Rbbp4
1434181_at	51.719	24.8808	2.0787	fermitin family homolog 2 (Drosophila)	Fermt2
1451796_s_at	71.2528	34.2783	2.0787	histidine decarboxylase	Hdc
1424555_at	39.7035	19.1011	2.0786	RIKEN cDNA 9430015G10 gene	9430015G10Rik
1431385_a_at	11.6823	5.62176	2.0781	membrane-bound transcription factor peptidase, site 1	Mbtps1
1436194_at	130.195	62.672	2.0774	PRELI domain containing 2	Prelid2
1444473_at	65.9784	31.7601	2.0774	---	---
1430485_at	28.0753	13.5161	2.0772	transient receptor potential cation channel, subfamily C, member 2	Trpc2
1429587_at	170.794	82.2261	2.0771	RNA binding motif protein 34	Rbm34
1426754_x_at	165.33	79.6089	2.0768	cytoskeleton-associated protein 4	Ckap4
1439572_at	18.4094	8.86534	2.0766	R3H domain 1 (binds single-stranded nucleic acids)	R3hdm1
1442233_at	44.0041	21.1968	2.076	---	---
1460191_at	39.0309	18.8012	2.076	YKT6 homolog (S. Cerevisiae)	Ykt6
1423735_a_at	128.746	62.0255	2.0757	WD repeat domain 36	Wdr36
1435827_at	48.3029	23.2746	2.0753	RIKEN cDNA 4933404O12 gene	4933404O12Rik
1457150_at	29.8453	14.381	2.0753	expressed sequence AI428301	AI428301
1439090_at	32.0317	15.4351	2.0752	TBC1 domain family, member 23	Tbc1d23
1430165_at	236.252	113.852	2.0751	serine/threonine kinase 17b (apoptosis-inducing)	Stk17b
1442311_at	25.2571	12.1742	2.0746	---	---
1438841_s_at	24.3889	11.7596	2.074	arginase type II	Arg2
1439014_at	25.8307	12.4581	2.0734	RIKEN cDNA 1600021P15 gene	1600021P15Rik
1430780_a_at	38.8656	18.7453	2.0733	phosphomannomutase 1	Pmm1
1442130_at	92.5267	44.635	2.073	Hematopoietic SH2 domain containing	Hsh2d
1429776_a_at	28.3879	13.6982	2.0724	DnaJ (Hsp40) homolog, subfamily B, member 6	Dnajb6
1424847_at	33.4738	16.1535	2.0722	neurofilament, heavy polypeptide	Nefh
1460467_at	9.35484	4.51512	2.0719	IQ motif containing G	Iqcg
1439652_at	54.9197	26.5152	2.0713	---	---
1423470_at	104.897	50.6623	2.0705	polypyrimidine tract binding protein 2	Ptbp2
1434390_at	68.4549	33.0767	2.0696	expressed sequence AI503316	AI503316
1456901_at	12.7802	6.17546	2.0695	a disintegrin-like and metallopeptidase (reprolysin type) with thrombospondin type 1 motif, 20	Adamts20
1429432_at	33.2215	16.055	2.0692	proline-rich coiled-coil 2C	Prrc2c
1428919_at	200.459	96.8996	2.0687	Fgfr1 oncogene partner	Fgfr1op
1431784_a_at	154.475	74.6722	2.0687	ribosome production factor 1 homolog (S. cerevisiae)	Rpf1
1435605_at	26.8717	12.9896	2.0687	ARP3 actin-related protein 3B	Actr3b
1430516_at	35.0029	16.9234	2.0683	RIKEN cDNA 4930428B01 gene	4930428B01Rik
1428853_at	273.059	132.033	2.0681	patched homolog 1	Ptch1
1459805_x_at	141.547	68.4521	2.0678	dihydrouridine synthase 3-like (S. cerevisiae)	Dus3l
1422050_at	11.1709	5.404	2.0671	NK1 transcription factor related, locus 2 (Drosophila)	Nkx1-2
1432757_at	42.0382	20.3368	2.0671	RIKEN cDNA 2900011L18 gene	2900011L18Rik
1418937_at	16.0677	7.77492	2.0666	deiodinase, iodothyronine, type II	Dio2
1421911_at	74.7659	36.1799	2.0665	signal transducer and activator of transcription 2	Stat2
1424377_at	207.202	100.269	2.0665	ribosomal L24 domain containing 1	Rsl24d1
1441823_at	27.4102	13.2679	2.0659	zinc finger, MIZ-type containing 1	Zmiz1
1421819_a_at	1273.8	616.957	2.0646	SET nuclear oncogene	Set
1438052_at	306.88	148.64	2.0646	RIKEN cDNA A130071D04 gene	A130071D04Rik
1419122_at	73.4448	35.5762	2.0644	methyltransferase like 1	Mettl1
1421998_at	144.492	69.9931	2.0644	torsin family 3, member A	Tor3a
1426755_at	523.153	253.411	2.0644	cytoskeleton-associated protein 4	Ckap4
1428088_at	88.1787	42.7355	2.0634	RIKEN cDNA 2410002I01 gene	2410002I01Rik
1445452_at	105.05	50.9151	2.0632	TNF receptor-associated factor 1	Traf1
1428154_s_at	107.96	52.3281	2.0631	phosphatidic acid phosphatase type 2 domain containing 1B	Ppapdc1b
1446472_at	34.089	16.5255	2.0628	AT hook containing transcription factor 1	Ahctf1
1428870_at	79.5786	38.6025	2.0615	nucleolar and coiled-body phosphoprotein 1	Nolc1
1439450_x_at	56.216	27.2691	2.0615	RIKEN cDNA A230046K03 gene	A230046K03Rik
1429593_at	288.889	140.2	2.0605	solute carrier family 38, member 2	Slc38a2
1428112_at	1406.25	682.664	2.0599	mesencephalic astrocyte-derived neurotrophic factor	Manf
1452098_at	35.7324	17.3469	2.0599	CTF18, chromosome transmission fidelity factor 18	Chtf18
1452432_at	103.617	50.3099	2.0596	tissue factor pathway inhibitor	Tfpi
1423134_at	695.348	337.629	2.0595	Rab interacting lysosomal protein-like 2	Rilpl2
1436007_a_at	299.551	145.452	2.0595	THUMP domain containing 1	Thumpd1
1453180_at	16.4666	7.99758	2.059	renalase, FAD-dependent amine oxidase	Rnls
1454765_at	38.2866	18.6005	2.0584	general transcription factor IIIC, polypeptide 3	Gtf3c3
1447873_x_at	15.7157	7.63867	2.0574	BH3 interacting domain death agonist	Bid
1440314_at	32.0098	15.5588	2.0573	---	---
1418206_at	456.895	222.197	2.0563	stromal cell-derived factor 2-like 1	Sdf2l1
1428543_at	34.5263	16.7935	2.0559	phosphoribosyl pyrophosphate amidotransferase	Ppat
1458051_at	21.3972	10.4124	2.055	RIKEN cDNA A230048O21 gene	A230048O21Rik
1422180_a_at	74.2072	36.1326	2.0537	tryptase beta 2	Tpsb2
1452237_at	293.452	142.902	2.0535	ArfGAP with FG repeats 1	Agfg1
1457376_at	85.4613	41.6506	2.0519	---	---
1416036_at	535.369	260.95	2.0516	FK506 binding protein 1a	Fkbp1a
1428492_at	32.2914	15.7407	2.0515	GLI pathogenesis-related 2	Glipr2
1418305_s_at	756.517	368.819	2.0512	GAR1 ribonucleoprotein homolog (yeast)	Gar1
1422551_at	50.369	24.5554	2.0512	zinc finger with KRAB and SCAN domains 3	Zkscan3
1428467_at	116.809	56.9503	2.0511	TAR DNA binding protein	Tardbp
1455803_at	39.1252	19.0815	2.0504	solute carrier organic anion transporter family, member 4a1	Slco4a1
1433839_at	96.9089	47.2683	2.0502	asparaginyl-tRNA synthetase 2 (mitochondrial)(putative)	Nars2
1438789_s_at	24.1712	11.7909	2.05	dihydropyrimidinase-like 3	Dpysl3
1420161_at	16.0772	7.84334	2.0498	expressed sequence AA409749	AA409749
1418649_at	28.2387	13.7791	2.0494	EGL nine homolog 3 (C. elegans)	Egln3
1442069_at	18.7852	9.16662	2.0493	ethanolaminephosphotransferase 1 (CDP-ethanolamine-specific)	Ept1
1437821_at	64.6031	31.5279	2.0491	---	---
1423191_at	220.547	107.65	2.0488	formin binding protein 4	Fnbp4
1437525_a_at	103.726	50.6401	2.0483	polymerase (RNA) III (DNA directed) polypeptide A	Polr3a
1443905_at	17.7015	8.64483	2.0476	---	---
1445260_at	86.8527	42.438	2.0466	DCN1, defective in cullin neddylation 1, domain containing 1 (S. cerevisiae)	Dcun1d1
1433568_at	15.0644	7.36103	2.0465	PAP associated domain containing 4	Papd4
1423275_at	113.869	55.6442	2.0464	integrator complex subunit 6	Ints6
1453678_at	9.79122	4.78703	2.0454	methyl-CpG binding domain protein 1	Mbd1
1424315_at	91.8766	44.9259	2.0451	RIKEN cDNA 1110004E09 gene	1110004E09Rik
1424374_at	1573.54	769.618	2.0446	GTPase, IMAP family member 4	Gimap4
1452830_s_at	374.046	182.954	2.0445	carbamoyl-phosphate synthetase 2, aspartate transcarbamylase, and dihydroorotase	Cad
1438310_at	52.7523	25.8092	2.0439	---	---
1454269_s_at	8.95929	4.38389	2.0437	RIKEN cDNA 4930519L02 gene	4930519L02Rik
1457189_at	20.4907	10.0321	2.0425	---	---
1419446_at	14.4891	7.09627	2.0418	TBC1 domain family member 1-like /// TBC1 domain family, member 1	LOC100862515 /// Tbc1d1
1450403_at	13.9409	6.82802	2.0417	signal transducer and activator of transcription 2	Stat2
1416190_a_at	70.5267	34.5496	2.0413	Sec61 alpha 1 subunit (S. cerevisiae)	Sec61a1
1448184_at	470.923	230.703	2.0413	FK506 binding protein 1a	Fkbp1a
1417948_s_at	141.202	69.1864	2.0409	interleukin enhancer binding factor 2	Ilf2
1439631_at	16.5934	8.13182	2.0406	zinc finger, CCHC domain containing 11	Zcchc11
1416039_x_at	76.0354	37.2635	2.0405	cysteine rich protein 61	Cyr61
1425497_a_at	36	17.6456	2.0402	PRP4 pre-mRNA processing factor 4 homolog B (yeast)	Prpf4b
1456447_at	28.0086	13.7407	2.0384	ribosomal protein L18	Rpl18
1435057_x_at	76.4149	37.5014	2.0377	polymerase (RNA) I polypeptide E	Polr1e
1449106_at	1056.21	518.479	2.0371	glutathione peroxidase 3	Gpx3
1458351_s_at	21.7227	10.6666	2.0365	kelch-like 2, Mayven (Drosophila)	Klhl2
1446508_at	83.4625	40.9894	2.0362	---	---
1452192_at	338.452	166.22	2.0362	nuclear assembly factor 1 homolog (S. cerevisiae)	Naf1
1453238_s_at	1664.86	817.917	2.0355	RIKEN cDNA A130040M12 gene	A130040M12Rik
1431053_at	38.7141	19.0231	2.0351	M-phase phosphoprotein 9	Mphosph9
1426837_at	71.7448	35.2576	2.0349	methionyl aminopeptidase 1	Metap1
1423450_a_at	69.3479	34.0801	2.0348	heparan sulfate (glucosamine) 3-O-sulfotransferase 1	Hs3st1
1423522_at	355.94	174.933	2.0347	nucleoplasmin 3 /// nucleoplasmin 3, pseudogene 1	Npm3 /// Npm3-ps1
1447156_at	22.1275	10.8787	2.034	---	---
1446272_at	27.7682	13.6542	2.0337	cyclin-dependent kinase 17	Cdk17
1433692_at	183.617	90.302	2.0334	N-acetyltransferase 10	Nat10
1421628_at	281.074	138.243	2.0332	interleukin 18 receptor 1	Il18r1
1429494_at	26.2916	12.9312	2.0332	tripartite motif-containing 35	Trim35
1442745_x_at	88.8336	43.6925	2.0332	RNA binding motif protein 39	Rbm39
1451266_at	29.3043	14.416	2.0328	mitochondrial ribosomal protein L50	Mrpl50
1426596_a_at	63.0735	31.0341	2.0324	survival motor neuron 1	Smn1
1460193_at	295.52	145.439	2.0319	suppression of tumorigenicity 13	St13
1451139_at	30.1386	14.8336	2.0318	solute carrier family 39 (zinc transporter), member 4	Slc39a4
1459398_at	9.06672	4.46305	2.0315	Pellino 1	Peli1
1419924_at	39.7254	19.5562	2.0314	Folliculin interacting protein 1	Fnip1
1429298_at	19.7549	9.72517	2.0313	dimethylarginine dimethylaminohydrolase 1	Ddah1
1457459_at	23.8309	11.7335	2.031	expressed sequence AU014973	AU014973
1416593_at	156.413	77.0164	2.0309	glutaredoxin	Glrx
1417075_at	222.074	109.349	2.0309	family with sequence similarity 136, member A	Fam136a
1452094_at	127.495	62.7938	2.0304	procollagen-proline, 2-oxoglutarate 4-dioxygenase (proline 4-hydroxylase), alpha 1 polypeptide	P4ha1
1422010_at	93.2965	45.9528	2.0303	toll-like receptor 7	Tlr7
1435656_at	26.2868	12.9503	2.0298	guanine monophosphate synthetase	Gmps
1419357_at	159.952	78.8687	2.0281	ISY1 splicing factor homolog (S. cerevisiae)	Isy1
1427667_s_at	66.8993	33.0013	2.0272	T cell receptor beta, joining region	Tcrb-J
1456688_at	11.8457	5.84337	2.0272	---	---
1459983_at	58.4034	28.8193	2.0265	inositol (myo)-1(or 4)-monophosphatase 2	Impa2
1458551_at	11.9651	5.90525	2.0262	---	---
1451249_at	70.7864	34.9409	2.0259	TRM1 tRNA methyltransferase 1 homolog (S. cerevisiae)	Trmt1
1452154_at	213.392	105.367	2.0252	isoleucine-tRNA synthetase	Iars
1440165_at	140.911	69.5935	2.0248	Protein tyrosine phosphatase, receptor type, C	Ptprc
1428902_at	206.131	101.826	2.0244	carbohydrate sulfotransferase 11	Chst11
1424161_at	138.026	68.1839	2.0243	DEAD (Asp-Glu-Ala-Asp) box polypeptide 27	Ddx27
1421205_at	200.852	99.2519	2.0237	ataxia telangiectasia mutated homolog (human)	Atm
1441971_at	27.0992	13.3912	2.0237	---	---
1423957_at	164.341	81.2192	2.0234	apoptosis enhancing nuclease	Aen
1416439_at	349.979	173.01	2.0229	dCTP pyrophosphatase 1	Dctpp1
1442497_at	47.1289	23.2981	2.0229	SMC hinge domain containing 1	Smchd1
1452730_at	22.4022	11.0756	2.0227	ribosomal protein S4, Y-linked 2	Rps4y2
1422133_at	89.7021	44.3624	2.022	sialophorin	Spn
1446592_at	104.471	51.6704	2.0219	---	---
1457944_at	98.4342	48.6898	2.0217	---	---
1440372_at	30.8095	15.2402	2.0216	---	---
1418504_at	650.902	322.171	2.0204	heat shock protein 9	Hspa9
1434758_at	113.905	56.3799	2.0203	cysteine-rich secretory protein LCCL domain containing 2	Crispld2
1433902_at	55.9521	27.6964	2.0202	kelch repeat and BTB (POZ) domain containing 8	Kbtbd8
1434304_s_at	357.424	176.992	2.0194	nuclear undecaprenyl pyrophosphate synthase 1 homolog (S. cerevisiae)	Nus1
1440341_at	19.1244	9.47185	2.0191	---	---
1440095_at	77.2552	38.2644	2.019	---	---
1416386_a_at	197.439	97.8134	2.0185	mannose-6-phosphate receptor, cation dependent	M6pr
1426243_at	11.7395	5.81666	2.0183	cystathionase (cystathionine gamma-lyase)	Cth
1454841_at	79.0558	39.1819	2.0177	URB1 ribosome biogenesis 1 homolog (S. cerevisiae)	Urb1
1418966_a_at	16.8494	8.35478	2.0167	discoidin, CUB and LCCL domain containing 1	Dcbld1
1426469_a_at	87.8235	43.5476	2.0167	TATA box binding protein	Tbp
1418176_at	45.0219	22.3321	2.016	vitamin D receptor	Vdr
1437696_at	12.7633	6.33142	2.0159	zinc finger protein 948	Zfp948
1448694_at	122.384	60.7186	2.0156	Jun oncogene	Jun
1453006_at	17.2046	8.53583	2.0156	fibroblast growth factor binding protein 3	Fgfbp3
1458150_at	10.3988	5.15986	2.0153	autophagy/beclin 1 regulator 1	Ambra1
1447781_s_at	74.5935	37.0238	2.0147	RNA (guanine-9-) methyltransferase domain containing 2	Rg9mtd2
1451655_at	202.108	100.321	2.0146	schlafen 8	Slfn8
1449055_x_at	24.1106	11.9715	2.014	poly(rC) binding protein 4	Pcbp4
1420743_a_at	27.3177	13.5684	2.0133	protein phosphatase 3, catalytic subunit, gamma isoform	Ppp3cc
1451044_at	102.963	51.1694	2.0122	survival of motor neuron protein interacting protein 1	Sip1
1460288_a_at	530.798	263.802	2.0121	protein phosphatase 4, catalytic subunit	Ppp4c
1428772_at	203.659	101.233	2.0118	exportin, tRNA (nuclear export receptor for tRNAs)	Xpot
1441351_at	18.7762	9.33394	2.0116	---	---
1426958_at	30.981	15.4058	2.011	ribosomal protein S9	Rps9
1441556_at	46.7529	23.2488	2.011	---	---
1425241_a_at	175.945	87.4955	2.0109	WD repeat and SOCS box-containing 1	Wsb1
1435834_at	62.9477	31.3045	2.0108	Fanconi anemia, complementation group F	Fancf
1424674_at	207.925	103.419	2.0105	solute carrier family 39 (metal ion transporter), member 6	Slc39a6
1452160_at	66.9521	33.3064	2.0102	TCDD-inducible poly(ADP-ribose) polymerase	Tiparp
1429172_a_at	113.978	56.7021	2.0101	non-SMC condensin I complex, subunit G	Ncapg
1455287_at	383.576	190.908	2.0092	cyclin-dependent kinase 6	Cdk6
1415856_at	169.702	84.4926	2.0085	embigin	Emb
1457073_at	71.6912	35.7086	2.0077	---	---
1429673_at	117.093	58.3313	2.0074	RIKEN cDNA 5830407E08 gene	5830407E08Rik
1457638_x_at	69.1382	34.4593	2.0064	replication factor C (activator 1) 2	Rfc2
1448355_at	27.6443	13.7786	2.0063	protease, serine, 16 (thymus)	Prss16
1452483_a_at	103.933	51.8133	2.0059	CD44 antigen	Cd44
1424559_at	49.0935	24.4787	2.0056	RNA polymerase II associated protein 2	Rpap2
1448650_a_at	147.452	73.5195	2.0056	polymerase (DNA directed), epsilon	Pole
1429117_at	41.6932	20.7905	2.0054	TNFRSF1A-associated via death domain	Tradd
1431358_at	23.0175	11.4799	2.005	RIKEN cDNA 4930547N16 gene	4930547N16Rik
1431894_at	26.8132	13.3783	2.0042	inositol 1,4,5-triphosphate receptor interacting protein	Itprip
1455082_at	341.466	170.401	2.0039	Casitas B-lineage lymphoma b	Cblb
1432488_a_at	45.7045	22.8289	2.002	splicing factor 3a, subunit 3	Sf3a3
1416897_at	590.062	294.779	2.0017	poly (ADP-ribose) polymerase family, member 9	Parp9
1444598_at	157.456	78.6867	2.0011	---	---
1416625_at	1106.01	552.977	2.0001	serine (or cysteine) peptidase inhibitor, clade G, member 1	Serping1
1446431_at	12.6078	25.2178	0.5	---	---
1417513_at	174.646	349.481	0.4997	ecotropic viral integration site 5	Evi5
1427486_at	58.5303	117.169	0.4995	protein tyrosine phosphatase, receptor type, B	Ptprb
1443005_at	14.707	29.4427	0.4995	zinc finger E-box binding homeobox 1	Zeb1
1431469_a_at	57.7854	115.702	0.4994	CXXC finger 5	Cxxc5
1433024_at	9.41699	18.8581	0.4994	RIKEN cDNA 4930421C12 gene	4930421C12Rik
1423556_at	23.7245	47.5131	0.4993	aldo-keto reductase family 1, member B7	Akr1b7
1433691_at	15.8677	31.7855	0.4992	protein phosphatase 1, regulatory (inhibitor) subunit 3C	Ppp1r3c
1431814_at	10.1243	20.2882	0.499	RIKEN cDNA 4932443L11 gene	4932443L11Rik
1422177_at	17.948	35.9765	0.4989	interleukin 13 receptor, alpha 2	Il13ra2
1416430_at	266.369	534.076	0.4987	catalase	Cat
1417937_at	37.3691	74.9296	0.4987	dapper homolog 1, antagonist of beta-catenin (xenopus)	Dact1
1451716_at	110.616	221.808	0.4987	v-maf musculoaponeurotic fibrosarcoma oncogene family, protein B (avian)	Mafb
1459160_at	4.15499	8.33173	0.4987	---	---
1416332_at	22.5331	45.1943	0.4986	cold inducible RNA binding protein	Cirbp
1456598_at	7.64654	15.3404	0.4985	expressed sequence AU018829 /// predicted gene 16367 /// predicted gene 3139 /// predicted gene 7792	AU018829 /// Gm16367 /// Gm3139 /// Gm7792
1449991_at	50.1506	100.702	0.498	CD244 natural killer cell receptor 2B4	Cd244
1423122_at	42.8782	86.1171	0.4979	arginine vasopressin-induced 1	Avpi1
1424393_s_at	9.2463	18.5756	0.4978	alcohol dehydrogenase, iron containing, 1	Adhfe1
1447783_x_at	190.34	382.35	0.4978	solute carrier family 25, member 39	Slc25a39
1444551_at	3.84849	7.73649	0.4974	---	---
1427280_at	9.52949	19.1632	0.4973	sodium channel, voltage-gated, type II, alpha 1	Scn2a1
1420888_at	265.857	534.733	0.4972	BCL2-like 1	Bcl2l1
1424895_at	101.922	204.988	0.4972	G-protein signalling modulator 2 (AGS3-like, C. elegans)	Gpsm2
1451172_at	561.967	1131.21	0.4968	transformation related protein 63 regulated like	Tprgl
1422715_s_at	490.693	987.838	0.4967	acid phosphatase 1, soluble /// low molecular weight phosphotyrosine protein phosphatase-like	Acp1 /// LOC631286
1416710_at	29.9441	60.326	0.4964	transmembrane protein 35	Tmem35
1442917_at	8.92081	17.9832	0.4961	predicted gene 11627	Gm11627
1454437_at	14.1873	28.5958	0.4961	---	---
1449425_at	8.03772	16.2182	0.4956	wingless-related MMTV integration site 2	Wnt2
1423482_at	235.05	474.458	0.4954	uroporphyrinogen III synthase	Uros
1417879_at	38.8908	78.526	0.4953	neuron derived neurotrophic factor	Nenf
1452384_at	10.7975	21.816	0.4949	ectonucleotide pyrophosphatase/phosphodiesterase 3	Enpp3
1425742_a_at	429.011	867.524	0.4945	TSC22 domain family, member 1	Tsc22d1
1422294_at	9.81635	19.8515	0.4945	chemokine (C motif) receptor 1	Xcr1
1458333_x_at	9.18388	18.5756	0.4944	undifferentiated embryonic cell transcription factor 1	Utf1
1417293_at	84.4521	170.869	0.4943	heparan sulfate 6-O-sulfotransferase 1	Hs6st1
1419547_at	32.378	65.5285	0.4941	fumarylacetoacetate hydrolase domain containing 1	Fahd1
1421587_at	13.638	27.6229	0.4937	kallikrein 1-related peptidase b27	Klk1b27
1417885_at	6.08526	12.331	0.4935	microtubule-associated protein tau	Mapt
1457657_at	110.016	223.003	0.4933	---	---
1425307_at	12.6936	25.7307	0.4933	dynein, axonemal, heavy chain 1	Dnahc1
1418345_at	77.7341	157.641	0.4931	cDNA sequence BC096441 /// tumor necrosis factor (ligand) superfamily, member 13	BC096441 /// Tnfsf13
1426880_at	13.2119	26.7957	0.4931	enhancer trap locus 4	Etl4
1429764_at	79.1179	160.562	0.4928	family with sequence similarity 101, member B	Fam101b
1445377_at	6.45587	13.1008	0.4928	---	---
1446042_at	10.6743	21.6704	0.4926	---	---
1420183_at	8.00925	16.2616	0.4925	loricrin	Lor
1437502_x_at	492.445	1001.49	0.4917	CD24a antigen	Cd24a
1423104_at	42.9547	87.3941	0.4915	insulin receptor substrate 1	Irs1
1424594_at	36.7809	74.8271	0.4915	sterile alpha motif domain containing 4	Samd4
1423415_at	31.5694	64.2266	0.4915	G protein-coupled receptor 83	Gpr83
1442720_at	12.8129	26.0707	0.4915	EF-hand calcium binding domain 8	Efcab8
1418762_at	33.8125	68.8117	0.4914	CD55 antigen	Cd55
1421654_a_at	87.3282	177.78	0.4912	lamin A	Lmna
1442036_a_at	13.6229	27.7331	0.4912	---	---
1416160_at	21.6324	44.0666	0.4909	nuclear receptor subfamily 2, group F, member 2	Nr2f2
1435903_at	60.9177	124.092	0.4909	CD300A antigen	Cd300a
1420544_at	23.0452	46.9506	0.4908	germinal center expressed transcript 2	Gcet2
1423061_at	13.4225	27.3704	0.4904	armadillo repeat gene deleted in velo-cardio-facial syndrome	Arvcf
1448735_at	23.696	48.3691	0.4899	ceruloplasmin	Cp
1435502_a_at	6.41887	13.1061	0.4898	bromodomain, testis-specific	Brdt
1448005_at	207.112	422.987	0.4896	SAM and SH3 domain containing 1	Sash1
1426288_at	9.56781	19.549	0.4894	low density lipoprotein receptor-related protein 4	Lrp4
1424754_at	48.4135	98.9412	0.4893	membrane-spanning 4-domains, subfamily A, member 7	Ms4a7
1418729_at	39.1141	79.9636	0.4891	steroidogenic acute regulatory protein	Star
1443828_x_at	12.07	24.6883	0.4889	HERPUD family member 2	Herpud2
1427270_a_at	325.606	666.91	0.4882	BSD domain containing 1	Bsdc1
1456195_x_at	44.7915	91.7484	0.4882	integrin beta 5	Itgb5
1457132_at	8.63164	17.6813	0.4882	leucine rich repeat containing 10B	Lrrc10b
1428774_at	7.23453	14.8332	0.4877	glypican 6	Gpc6
1431194_at	24.1729	49.5636	0.4877	RIKEN cDNA 6030468B19 gene	6030468B19Rik
1418085_at	11.2135	22.9958	0.4876	protein kinase C, zeta	Prkcz
1419584_at	76.9888	157.886	0.4876	tetratricopeptide repeat domain 28	Ttc28
1438684_at	19.1065	39.1877	0.4876	NUAK family, SNF1-like kinase, 1	Nuak1
1452540_a_at	295.006	605.64	0.4871	histone cluster 1, H2bc /// histone cluster 1, H2be /// histone cluster 1, H2bf /// histone cluster 1, H2bg /// histone cluster 1, H2bj /// histone cluster 1, H2bl /// histone cluster 1, H2bm /// histone cluster 1, H2bn /// histone cluster 1, H2bp /// histone cluster 1, H2bq /// histone cluster 1 H2br	Hist1h2bc /// Hist1h2be /// Hist1h2bf /// Hist1h2bg /// Hist1h2bj /// Hist1h2bl /// Hist1h2bm /// Hist1h2bn /// Hist1h2bp /// Hist1h2bq /// Hist1h2br
1451888_a_at	10.1557	20.8491	0.4871	odd Oz/ten-m homolog 4 (Drosophila)	Odz4
1434657_at	60.189	123.619	0.4869	glutaminase	Gls
1439794_at	30.2251	62.0785	0.4869	netrin 4	Ntn4
1428398_at	11.1093	22.8176	0.4869	UDP-Gal:betaGlcNAc beta 1,3-galactosyltransferase, polypeptide 5	B3galt5
1453111_a_at	157.715	324.419	0.4861	solute carrier family 25, member 39	Slc25a39
1449491_at	31.1024	64.0354	0.4857	caspase recruitment domain family, member 10	Card10
1426662_at	317.449	653.684	0.4856	cytidine monophospho-N-acetylneuraminic acid synthetase	Cmas
1428922_at	9.86534	20.3211	0.4855	TLR4 interactor with leucine-rich repeats	Tril
1449411_at	6.97454	14.375	0.4852	Down syndrome cell adhesion molecule	Dscam
1447623_s_at	14.8934	30.7258	0.4847	protein kinase D1	Prkd1
1426235_a_at	56.7584	117.236	0.4841	glutamate-ammonia ligase (glutamine synthetase)	Glul
1448785_at	6.26371	12.9466	0.4838	runt-related transcription factor 1; translocated to, 1 (cyclin D-related)	Runx1t1
1429459_at	34.7359	71.8639	0.4834	sema domain, immunoglobulin domain (Ig), short basic domain, secreted, (semaphorin) 3D	Sema3d
1421345_at	10.424	21.572	0.4832	lecithin-retinol acyltransferase (phosphatidylcholine-retinol-O-acyltransferase)	Lrat
1454762_at	27.2824	56.5474	0.4825	X Kell blood group precursor related X linked	Xkrx
1435094_at	11.5905	24.0652	0.4816	potassium inwardly-rectifying channel, subfamily J, member 16	Kcnj16
1437438_x_at	9.3608	19.4462	0.4814	pancreatic lipase-related protein 2	Pnliprp2
1418773_at	75.4667	156.886	0.481	fatty acid desaturase 3	Fads3
1439017_x_at	340.118	708.873	0.4798	adiponectin receptor 1	Adipor1
1435639_at	4.78083	9.96708	0.4797	RIKEN cDNA 2610528A11 gene	2610528A11Rik
1416778_at	201.059	419.693	0.4791	serum deprivation response	Sdpr
1442120_at	94.3954	197.037	0.4791	RIKEN cDNA G730007D18 gene	G730007D18Rik
1440698_at	4.79208	10.0059	0.4789	---	---
1423140_at	153.233	320.136	0.4787	lysosomal acid lipase A	Lipa
1447303_at	28.5566	59.6732	0.4786	---	---
1448290_at	7.84437	16.3952	0.4785	regenerating islet-derived 3 beta	Reg3b
1433016_s_at	16.6089	34.7552	0.4779	oppositely-transcribed, rearranged locus on the Y	Orly
1433884_at	27.4457	57.4958	0.4774	synaptotagmin I	Syt1
1435399_at	62.5737	131.083	0.4774	synaptopodin 2	Synpo2
1450410_a_at	111.115	232.734	0.4774	solute carrier family 48 (heme transporter), member 1	Slc48a1
1448182_a_at	2337.76	4900.87	0.477	CD24a antigen	Cd24a
1460500_at	60.5354	127.025	0.4766	predicted gene 3715	Gm3715
1454849_x_at	1357.35	2848.62	0.4765	clusterin	Clu
1435885_s_at	124.148	260.698	0.4762	intersectin 1 (SH3 domain protein 1A)	Itsn1
1438441_at	12.6633	26.5943	0.4762	RIKEN cDNA A330033J07 gene	A330033J07Rik
1437034_x_at	31.331	65.8532	0.4758	myristoylated alanine rich protein kinase C substrate	Marcks
1434802_s_at	4.45784	9.36982	0.4758	neurotrophin 3	Ntf3
1416013_at	127.475	268.024	0.4756	phospholipase D family, member 3	Pld3
1433403_at	5.85084	12.3152	0.4751	RIKEN cDNA C530008M17 gene	C530008M17Rik
1445845_at	10.9661	23.0938	0.4748	---	---
1423757_x_at	304.411	642.369	0.4739	insulin-like growth factor binding protein 4	Igfbp4
1417275_at	10.7275	22.6462	0.4737	myelin and lymphocyte protein, T cell differentiation protein	Mal
1448186_at	14.291	30.1933	0.4733	pancreatic lipase-related protein 2	Pnliprp2
1438669_at	135.702	286.862	0.4731	DDB1 and CUL4 associated factor 12	Dcaf12
1438272_at	11.5819	24.5035	0.4727	CUB and Sushi multiple domains 3	Csmd3
1424998_at	7.85108	16.6124	0.4726	EGF-like module containing, mucin-like, hormone receptor-like sequence 4	Emr4
1434662_at	143.771	304.213	0.4726	autophagy related 4A, cysteine peptidase	Atg4a
1452338_s_at	51.9669	109.962	0.4726	intersectin 1 (SH3 domain protein 1A)	Itsn1
1422324_a_at	8.8401	18.7047	0.4726	parathyroid hormone-like peptide	Pthlh
1436041_at	15.1579	32.1154	0.472	heart and neural crest derivatives expressed transcript 2	Hand2
1428071_at	168.89	357.862	0.4719	RIKEN cDNA 1110038D17 gene	1110038D17Rik
1427183_at	16.7787	35.5699	0.4717	epidermal growth factor-containing fibulin-like extracellular matrix protein 1	Efemp1
1455754_at	6.1024	12.9409	0.4716	LIM domain only 3	Lmo3
1419423_at	127.767	270.995	0.4715	stabilin 2	Stab2
1417814_at	76.0371	161.309	0.4714	phospholipase A2, group V	Pla2g5
1416194_at	172.649	366.329	0.4713	cytochrome P450, family 4, subfamily b, polypeptide 1	Cyp4b1
1424960_at	7.27126	15.4344	0.4711	epsin 3	Epn3
1460482_at	7.56717	16.075	0.4707	RIKEN cDNA 3110047P20 gene	3110047P20Rik
1448792_a_at	4.53081	9.63257	0.4704	cytochrome P450, family 2, subfamily f, polypeptide 2	Cyp2f2
1417423_at	348.048	739.978	0.4703	glutamate receptor, ionotropic, N-methyl D-aspartate-associated protein 1 (glutamate binding)	Grina
1418535_at	23.3458	49.6356	0.4703	ral guanine nucleotide dissociation stimulator,-like 1	Rgl1
1454966_at	70.2678	149.431	0.4702	integrin alpha 8	Itga8
1429413_at	45.1209	95.988	0.4701	carboxypeptidase M	Cpm
1421057_at	149.042	317.305	0.4697	deoxyribonuclease 1-like 3	Dnase1l3
1447223_at	18.1429	38.6337	0.4696	---	---
1459992_x_at	110.713	235.827	0.4695	ceroid-lipofuscinosis, neuronal 8	Cln8
1426911_at	13.1507	28.0138	0.4694	desmocollin 2	Dsc2
1450164_at	4.08764	8.70923	0.4693	achaete-scute complex homolog 1 (Drosophila)	Ascl1
1420017_at	36.0653	76.8687	0.4692	tetraspanin 8	Tspan8
1454646_at	117.035	249.579	0.4689	t-complex 11 (mouse) like 2	Tcp11l2
1452670_at	175.057	373.655	0.4685	myosin, light polypeptide 9, regulatory	Myl9
1418627_at	393.839	841.109	0.4682	glutamate-cysteine ligase, modifier subunit	Gclm
1420399_at	83.259	177.918	0.468	growth factor independent 1B	Gfi1b
1444226_at	19.1398	40.9217	0.4677	forkhead box O3	Foxo3
1428372_at	101.452	216.944	0.4676	suppression of tumorigenicity 5	St5
1434592_at	61.7349	132.052	0.4675	solute carrier family 16 (monocarboxylic acid transporters), member 10	Slc16a10
1424214_at	16.6041	35.5571	0.467	prostate androgen-regulated mucin-like protein 1	Parm1
1455162_at	34.3901	73.6927	0.4667	tetratricopeptide repeat domain 39A	Ttc39a
1450549_s_at	10.1883	21.8416	0.4665	ELK4, member of ETS oncogene family	Elk4
1426714_at	8.46422	18.1467	0.4664	solute carrier family 46, member 1	Slc46a1
1426624_a_at	265.316	569.379	0.466	yippee-like 3 (Drosophila)	Ypel3
1444038_at	15.0053	32.1987	0.466	expressed sequence AU015836	AU015836
1449818_at	96.2011	206.487	0.4659	ATP-binding cassette, sub-family B (MDR/TAP), member 4	Abcb4
1417693_a_at	29.4085	63.1547	0.4657	growth factor receptor bound protein 2-associated protein 1	Gab1
1438672_at	124.61	267.561	0.4657	parvin, beta	Parvb
1455243_at	60.0185	128.914	0.4656	bromodomain and PHD finger containing, 3	Brpf3
1418809_at	524.192	1126.75	0.4652	paired-Ig-like receptor A1 /// paired-Ig-like receptor A2 /// paired-Ig-like receptor A6	Pira1 /// Pira2 /// Pira6
1451416_a_at	41.0394	88.222	0.4652	transglutaminase 1, K polypeptide	Tgm1
1428340_s_at	57.8589	124.535	0.4646	ATPase type 13A2	Atp13a2
1432590_at	23.6097	50.8519	0.4643	RIKEN cDNA 4930573O21 gene	4930573O21Rik
1436991_x_at	268.319	577.856	0.4643	gelsolin	Gsn
1422868_s_at	48.6089	104.726	0.4642	guanine deaminase	Gda
1418003_at	81.074	174.683	0.4641	RIKEN cDNA 1190002H23 gene	1190002H23Rik
1428891_at	90.4859	195.039	0.4639	prostate androgen-regulated mucin-like protein 1	Parm1
1424647_at	40.4733	87.2638	0.4638	gamma-aminobutyric acid (GABA) A receptor, pi	Gabrp
1428650_at	147.07	317.109	0.4638	tensin 1	Tns1
1433933_s_at	108.966	234.928	0.4638	solute carrier organic anion transporter family, member 2b1	Slco2b1
1449813_at	10.9988	23.7139	0.4638	zinc finger protein 30	Zfp30
1424988_at	280.285	604.904	0.4634	myosin regulatory light chain interacting protein	Mylip
1442015_at	35.7669	77.2007	0.4633	RIKEN cDNA 2500002B13 gene	2500002B13Rik
1418359_at	32.1651	69.4521	0.4631	Williams Beuren syndrome chromosome region 27 (human)	Wbscr27
1432065_at	5.66852	12.2413	0.4631	RIKEN cDNA 3100003L13 gene	3100003L13Rik
1425288_at	19.9595	43.1249	0.4628	sterile alpha motif domain containing 11	Samd11
1449544_a_at	17.4064	37.6121	0.4628	potassium voltage-gated channel, subfamily H (eag-related), member 2	Kcnh2
1427809_at	9.90672	21.4122	0.4627	---	---
1455385_at	108.388	234.316	0.4626	exocyst complex component 6	Exoc6
1449519_at	67.2772	145.528	0.4623	growth arrest and DNA-damage-inducible 45 alpha	Gadd45a
1450293_at	6.76646	14.6484	0.4619	melanoma antigen, family B, 3	Mageb3
1425289_a_at	127.08	275.386	0.4615	complement receptor 2	Cr2
1437458_x_at	853.291	1850.45	0.4611	clusterin	Clu
1448919_at	176.892	383.859	0.4608	CD302 antigen	Cd302
1458344_at	21.1668	45.9307	0.4608	N-acetylglucosamine-1-phosphodiester alpha-N-acetylglucosaminidase	Nagpa
1424076_at	6.65978	14.4571	0.4607	glycerophosphodiester phosphodiesterase domain containing 1	Gdpd1
1453055_at	215.575	468.067	0.4606	sema domain, transmembrane domain (TM), and cytoplasmic domain, (semaphorin) 6D	Sema6d
1436788_at	40.0397	86.9802	0.4603	acid phosphatase 2, lysosomal	Acp2
1451486_at	37.646	81.7812	0.4603	solute carrier family 46, member 3	Slc46a3
1417580_s_at	79.3051	172.325	0.4602	selenium binding protein 1	Selenbp1
1422964_at	95.5791	208.119	0.4593	RAD23a homolog (S. cerevisiae)	Rad23a
1450867_at	14.6922	31.9911	0.4593	mitochondrial ribosomal protein L17	Mrpl17
1449365_at	9.84557	21.5127	0.4577	sphingosine-1-phosphate receptor 5	S1pr5
1418626_a_at	444.368	972.106	0.4571	clusterin	Clu
1427327_at	51.5471	113.148	0.4556	paired immunoglobin-like type 2 receptor alpha	Pilra
1426732_at	5.96003	13.0881	0.4554	desmin	Des
1436368_at	122.699	269.543	0.4552	solute carrier family 16 (monocarboxylic acid transporters), member 10	Slc16a10
1458527_at	46.5867	102.371	0.4551	---	---
1434831_a_at	254.196	559.516	0.4543	forkhead box O3	Foxo3
1428837_at	11.7293	25.828	0.4541	kelch-like 14 (Drosophila)	Klhl14
1424931_s_at	801.804	1766.26	0.454	immunoglobulin lambda constant 1 /// immunoglobulin lambda variable 1	Iglc1 /// Iglv1
1422619_at	117.289	258.42	0.4539	phosphatidic acid phosphatase type 2A	Ppap2a
1435867_at	204.794	451.209	0.4539	jumonji C domain-containing histone demethylase 1 homolog D (S. cerevisiae)	Jhdm1d
1449232_at	115.958	255.557	0.4537	GATA binding protein 1	Gata1
1420464_s_at	90.4784	199.452	0.4536	predicted pseudogene 10693 /// predicted gene 14548 /// predicted gene 15448 /// leukocyte immunoglobulin-like receptor, subfamily A (with TM domain), member 6 /// leukocyte immunoglobulin-like receptor, subfamily B (with TM and ITIM domains), member 3 /// paired-Ig-like receptor A1 /// paired-Ig-like receptor A11 /// paired-Ig-like receptor A2 /// paired-Ig-like receptor A4 /// paired-Ig-like re…	Gm10693 /// Gm14548 /// Gm15448 /// Lilra6 /// Lilrb3 /// Pira1 /// Pira11 /// Pira2 /// Pira4 /// Pira6 /// Pira7
1440759_at	12.2554	27.0175	0.4536	potassium voltage-gated channel, shaker-related subfamily, member 2	Kcna2
1456150_at	86.3289	190.619	0.4529	jumonji C domain-containing histone demethylase 1 homolog D (S. cerevisiae)	Jhdm1d
1429889_at	718.656	1587.72	0.4526	Fas apoptotic inhibitory molecule 3	Faim3
1459847_x_at	55.0355	121.642	0.4524	glial cell line derived neurotrophic factor family receptor alpha 2	Gfra2
1431160_x_at	6.57776	14.5426	0.4523	RIKEN cDNA 6030426L16 gene /// predicted gene, 19924	6030426L16Rik /// Gm19924
1439872_at	9.80696	21.7035	0.4519	potassium voltage-gated channel, shaker-related subfamily, member 2	Kcna2
1452279_at	193.779	429.49	0.4512	complement factor properdin	Cfp
1448752_at	2152.64	4771.79	0.4511	carbonic anhydrase 2	Car2
1446017_at	30.9704	68.677	0.451	---	---
1451678_at	153.17	339.752	0.4508	nuclear prelamin A recognition factor	Narf
1434961_at	51.1331	113.49	0.4506	ankyrin repeat and SOCS box-containing 1	Asb1
1451127_at	79.8432	177.195	0.4506	vesicular, overexpressed in cancer, prosurvival protein 1	Vopp1
1455709_at	34.7232	77.0747	0.4505	Tetraspanin 8	Tspan8
1450354_a_at	23.8253	52.9053	0.4503	phosphatidylserine synthase 2	Ptdss2
1453009_at	11.3908	25.3107	0.45	carboxypeptidase M	Cpm
1441734_at	15.6081	34.7496	0.4492	calcium/calmodulin-dependent protein kinase II alpha	Camk2a
1421901_at	113.495	252.853	0.4489	eukaryotic translation initiation factor 2 alpha kinase 1	Eif2ak1
1421963_a_at	191.265	426.127	0.4488	cell division cycle 25B	Cdc25b
1427807_at	11.5156	25.6759	0.4485	---	---
1447836_x_at	22.1275	49.3446	0.4484	RIKEN cDNA 4921525O09 gene	4921525O09Rik
1430893_at	12.4549	27.8006	0.448	major urinary protein 10	Mup10
1453004_at	40.3196	90.0018	0.448	solute carrier family 22, member 23	Slc22a23
1420808_at	396.315	885.029	0.4478	nuclear receptor coactivator 4	Ncoa4
1427054_s_at	21.2448	47.4461	0.4478	ABI gene family, member 3 (NESH) binding protein	Abi3bp
1449452_a_at	9.35658	20.8947	0.4478	glycoprotein 2 (zymogen granule membrane)	Gp2
1453391_at	9.79227	21.8873	0.4474	spermatogenesis associated glutamate (E)-rich protein 7, pseudogene 1 /// spermatogenesis associated glutamate (E)-rich protein 8, pseudogene 1	Speer7-ps1 /// Speer8-ps1
1441257_x_at	4.79884	10.7271	0.4474	---	---
1457950_at	5.19977	11.6274	0.4472	---	---
1417381_at	487.92	1092.46	0.4466	complement component 1, q subcomponent, alpha polypeptide	C1qa
1435960_at	27.277	61.0874	0.4465	PNMA-like 2	Pnmal2
1427943_at	59.3527	132.954	0.4464	acylphosphatase 2, muscle type	Acyp2
1429214_at	68.4619	153.463	0.4461	ADAMTS-like 2	Adamtsl2
1455428_at	150.493	337.385	0.4461	family with sequence similarity 53, member B	Fam53b
1451600_s_at	4.78231	10.724	0.4459	carboxylesterase 3A /// carboxylesterase 3B	Ces3a /// Ces3b
1417172_at	64.4995	144.717	0.4457	ubiquitin-conjugating enzyme E2L 6	Ube2l6
1452416_at	93.4124	210.208	0.4444	interleukin 6 receptor, alpha	Il6ra
1433544_at	186.878	421.27	0.4436	STE20-related kinase adaptor beta	Stradb
1436367_at	72.4041	163.274	0.4435	protein tyrosine phosphatase, receptor type, B	Ptprb
1448393_at	9.326	21.0479	0.4431	claudin 7	Cldn7
1447854_s_at	36.216	81.8512	0.4425	histone cluster 2, H2be	Hist2h2be
1450409_a_at	134.927	305.665	0.4414	solute carrier family 48 (heme transporter), member 1	Slc48a1
1421547_at	43.9839	99.9282	0.4402	CD180 antigen	Cd180
1442368_at	9.11949	20.7199	0.4401	potassium channel tetramerisation domain containing 12b	Kctd12b
1426574_a_at	118.465	269.889	0.4389	adducin 3 (gamma)	Add3
1419097_a_at	127.997	291.952	0.4384	stomatin	Stom
1421009_at	396.153	903.765	0.4383	radical S-adenosyl methionine domain containing 2	Rsad2
1450315_at	14.9156	34.0557	0.438	vomeronasal 1 receptor 148	Vmn1r148
1453585_at	36.2633	82.8235	0.4378	RIKEN cDNA 1600010M07 gene	1600010M07Rik
1437999_x_at	739.073	1688.66	0.4377	phosphatidylinositol glycan anchor biosynthesis, class Q	Pigq
1434530_at	28.0264	64.1673	0.4368	odd Oz/ten-m homolog 4 (Drosophila)	Odz4
1418804_at	6.32972	14.5034	0.4364	succinate receptor 1	Sucnr1
1417063_at	388.483	890.616	0.4362	complement component 1, q subcomponent, beta polypeptide	C1qb
1458297_s_at	9.07607	20.8092	0.4362	macrophage receptor with collagenous structure	Marco
1415975_at	113.931	261.373	0.4359	calcium regulated heat stable protein 1	Carhsp1
1450881_s_at	80.7946	185.452	0.4357	G protein-coupled receptor 137B	Gpr137b
1437689_x_at	780.94	1793.6	0.4354	clusterin	Clu
1436131_at	23.8113	54.7021	0.4353	sialic acid binding Ig-like lectin H	Siglech
1456784_at	12.1513	27.955	0.4347	predicted gene 14137	Gm14137
1435748_at	361.621	835.244	0.433	guanine deaminase	Gda
1451322_at	43.4619	100.38	0.433	carboxymethylenebutenolidase-like (Pseudomonas)	Cmbl
1438652_x_at	500.889	1156.95	0.4329	phosphatidylinositol glycan anchor biosynthesis, class Q	Pigq
1418395_at	5.52224	12.7611	0.4327	solute carrier family 47, member 1	Slc47a1
1434059_at	58.0477	134.298	0.4322	RIKEN cDNA B230312A22 gene	B230312A22Rik
1436698_x_at	134.408	310.986	0.4322	transmembrane protein 204	Tmem204
1434325_x_at	34.4163	79.6886	0.4319	protein kinase, cAMP dependent regulatory, type I beta	Prkar1b
1458382_a_at	467.375	1082.81	0.4316	---	---
1451983_at	6.90144	15.9924	0.4315	Iroquois related homeobox 1 (Drosophila)	Irx1
1416842_at	125.012	290.348	0.4306	glutathione S-transferase, mu 5	Gstm5
1429726_at	55.0355	127.853	0.4305	solute carrier family 16 (monocarboxylic acid transporters), member 9	Slc16a9
1452459_at	39.1252	90.9976	0.43	asp (abnormal spindle)-like, microcephaly associated (Drosophila)	Aspm
1449401_at	292.702	680.853	0.4299	complement component 1, q subcomponent, C chain	C1qc
1418288_at	31.1229	72.4189	0.4298	lipin 1	Lpin1
1426604_at	107.474	250.285	0.4294	ribonuclease L (2', 5'-oligoisoadenylate synthetase-dependent)	Rnasel
1449308_at	50.3273	117.191	0.4294	complement component 6	C6
1417590_at	34.3901	80.1187	0.4292	cytochrome P450, family 27, subfamily a, polypeptide 1	Cyp27a1
1426283_at	11.6439	27.1552	0.4288	neurotrimin	Ntm
1438189_s_at	13.5881	31.7312	0.4282	erythrocyte protein band 4.9	Epb4.9
1449124_at	42.2064	98.6468	0.4279	ral guanine nucleotide dissociation stimulator,-like 1	Rgl1
1435016_at	204.535	478.461	0.4275	trafficking protein, kinesin binding 2	Trak2
1454784_at	8.20114	19.1821	0.4275	heparan sulfate (glucosamine) 3-O-sulfotransferase 2	Hs3st2
1459989_at	16.0789	37.6127	0.4275	---	---
1418509_at	11.2943	26.4428	0.4271	carbonyl reductase 2	Cbr2
1436910_at	13.6453	31.954	0.427	RAS protein activator like 2	Rasal2
1423756_s_at	583.424	1367.49	0.4266	insulin-like growth factor binding protein 4	Igfbp4
1422620_s_at	98.9537	232.098	0.4263	phosphatidic acid phosphatase type 2A	Ppap2a
1455025_at	58.8743	138.217	0.426	progestin and adipoQ receptor family member IX	Paqr9
1455509_at	23.8383	55.9567	0.426	NAC alpha domain containing	Nacad
1424011_at	51.0056	119.785	0.4258	aquaporin 9	Aqp9
1439521_at	15.9001	37.3495	0.4257	---	---
1449193_at	319.524	751.137	0.4254	CD5 antigen-like	Cd5l
1423652_at	118.4	278.604	0.425	iron-sulfur cluster assembly 1 homolog (S. cerevisiae)	Isca1
1434502_x_at	1093.16	2572.51	0.4249	solute carrier family 4 (anion exchanger), member 1	Slc4a1
1425428_at	97.6268	229.77	0.4249	hypoxia inducible factor 3, alpha subunit	Hif3a
1429761_at	19.4635	45.8169	0.4248	reticulon 1	Rtn1
1434581_at	18.8305	44.3779	0.4243	RIKEN cDNA 2410066E13 gene	2410066E13Rik
1436614_at	77.5455	182.974	0.4238	---	---
1446540_at	8.59582	20.3015	0.4234	---	---
1455528_at	19.6641	46.5137	0.4228	---	---
1439373_x_at	4.96849	11.7568	0.4226	wingless-related MMTV integration site 5B	Wnt5b
1419247_at	115.671	274.157	0.4219	regulator of G-protein signaling 2	Rgs2
1439771_s_at	23.0279	54.5909	0.4218	DNA segment, Chr 13, ERATO Doi 608, expressed	D13Ertd608e
1446887_at	17.3243	41.1228	0.4213	---	---
1417694_at	17.7425	42.1385	0.4211	growth factor receptor bound protein 2-associated protein 1	Gab1
1435416_x_at	647.823	1540.12	0.4206	phosphatidylinositol glycan anchor biosynthesis, class Q	Pigq
1451117_a_at	7.80381	18.5756	0.4201	target of myb1-like 1 (chicken)	Tom1l1
1444295_at	7.9231	18.8625	0.42	neogenin	Neo1
1449579_at	35.424	84.3948	0.4197	Sh3 domain YSC-like 1	Sh3yl1
1447461_at	8.52118	20.3101	0.4196	---	---
1448649_at	9.56239	22.8068	0.4193	glutamyl aminopeptidase	Enpep
1450839_at	30.6119	73.0634	0.419	DNA segment, human D4S114	D0H4S114
1453836_a_at	38.4807	91.8317	0.419	monoglyceride lipase	Mgll
1451469_at	28.0193	66.9047	0.4188	centlein, centrosomal protein	Cntln
1436208_at	98.6187	235.511	0.4187	ankyrin repeat and SOCS box-containing 1	Asb1
1421265_a_at	312.316	746.142	0.4186	RNA binding motif protein 38	Rbm38
1428018_a_at	84.5219	201.925	0.4186	cDNA sequence AF251705	AF251705
1454758_a_at	174.711	417.353	0.4186	TSC22 domain family, member 1	Tsc22d1
1435720_at	9.91691	23.7391	0.4177	potassium voltage-gated channel, Shal-related family, member 3	Kcnd3
1429817_at	21.0552	50.4998	0.4169	spermatogenesis and oogenesis specific basic helix-loop-helix 2	Sohlh2
1423348_at	19.0968	45.8453	0.4165	frizzled homolog 8 (Drosophila)	Fzd8
1438910_a_at	307.508	738.91	0.4162	stomatin	Stom
1447691_x_at	17.2174	41.4181	0.4157	---	---
1455436_at	16.7601	40.3388	0.4155	DIRAS family, GTP-binding RAS-like 2	Diras2
1415947_at	664.959	1601.04	0.4153	cellular repressor of E1A-stimulated genes 1	Creg1
1415812_at	317.173	763.868	0.4152	gelsolin	Gsn
1422906_at	196.265	472.952	0.415	ATP-binding cassette, sub-family G (WHITE), member 2	Abcg2
1450759_at	13.6401	32.9302	0.4142	bone morphogenetic protein 6	Bmp6
1431127_at	12.992	31.4086	0.4136	zinc finger and BTB domain containing 43	Zbtb43
1453568_at	67.1011	162.838	0.4121	death associated protein-like 1	Dapl1
1443850_at	14.9779	36.3631	0.4119	---	---
1422089_at	17.1849	41.7455	0.4117	natural cytotoxicity triggering receptor 1	Ncr1
1434586_a_at	363.66	883.292	0.4117	phosphatidylserine synthase 2	Ptdss2
1449924_at	19.9638	48.4871	0.4117	proteoglycan 3	Prg3
1438088_at	5.28731	12.8692	0.4109	---	---
1450391_a_at	82.8102	201.579	0.4108	monoglyceride lipase	Mgll
1424186_at	109.733	267.202	0.4107	coiled-coil domain containing 80	Ccdc80
1426728_x_at	194.199	473.019	0.4106	phosphatidylserine synthase 2	Ptdss2
1436169_at	42.7722	104.28	0.4102	---	---
1449832_at	22.43	54.701	0.41	RIKEN cDNA 1700091H14 gene	1700091H14Rik
1443913_at	62.6435	152.931	0.4096	---	---
1425133_s_at	76.9521	188.323	0.4086	RAB3A interacting protein (rabin3)-like 1	Rab3il1
1455451_at	24.9395	61.0672	0.4084	potassium channel tetramerisation domain containing 14	Kctd14
1419014_at	210.541	516.021	0.408	Rhesus blood group-associated A glycoprotein	Rhag
1434587_x_at	194.869	478.033	0.4076	phosphatidylserine synthase 2	Ptdss2
1454193_at	57.6246	141.517	0.4072	RIKEN cDNA 5430401H09 gene	5430401H09Rik
1419569_a_at	482.609	1185.8	0.407	interferon-stimulated protein	Isg20
1433662_s_at	101.067	248.763	0.4063	tissue inhibitor of metalloproteinase 2	Timp2
1450047_at	151.451	372.759	0.4063	heparan sulfate 6-O-sulfotransferase 2	Hs6st2
1429727_at	42.9003	105.782	0.4056	solute carrier family 16 (monocarboxylic acid transporters), member 9	Slc16a9
1452141_a_at	1469.22	3628.93	0.4049	selenoprotein P, plasma, 1	Sepp1
1428851_at	81.0261	200.302	0.4045	RIKEN cDNA 1300014I06 gene	1300014I06Rik
1423353_at	20.0059	49.4723	0.4044	cysteine-rich secretory protein LCCL domain containing 1	Crispld1
1439969_at	10.388	25.6994	0.4042	transmembrane protein 8B	Tmem8b
1421975_a_at	14.2446	35.2626	0.404	adducin 2 (beta)	Add2
1434853_x_at	711.957	1762.43	0.404	makorin, ring finger protein, 1	Mkrn1
1448136_at	107.993	267.66	0.4035	ectonucleotide pyrophosphatase/phosphodiesterase 2	Enpp2
1431294_at	11.4057	28.2713	0.4034	spermatogenesis associated glutamate (E)-rich protein 7, pseudogene 1 /// spermatogenesis associated glutamate (E)-rich protein 8, pseudogene 1	Speer7-ps1 /// Speer8-ps1
1416922_a_at	527.066	1307.86	0.403	BCL2/adenovirus E1B interacting protein 3-like /// predicted gene 10480 /// BCL2/adenovirus E1B 19 kDa protein-interacting protein 3-like	Bnip3l /// Gm10480 /// LOC100044398
1419192_at	69.4882	172.521	0.4028	interleukin 4 induced 1 /// Nup62-Il4i1 protein	Il4i1 /// Nup62-il4i1
1424877_a_at	633.217	1572.62	0.4027	aminolevulinate, delta-, dehydratase	Alad
1423753_at	23.8158	59.189	0.4024	BMP and activin membrane-bound inhibitor, homolog (Xenopus laevis)	Bambi
1436058_at	1469.51	3652.89	0.4023	radical S-adenosyl methionine domain containing 2	Rsad2
1427577_x_at	33.5894	83.609	0.4017	immunoglobulin kappa chain variable 28 (V28) /// immunoglobulin kappa variable 6-14 /// immunoglobulin kappa variable 6-23 /// immunoglobulin kappa variable 8-19	Igk-V28 /// Igkv6-14 /// Igkv6-23 /// Igkv8-19
1419601_at	77.9412	194.098	0.4016	potassium inwardly-rectifying channel, subfamily J, member 10	Kcnj10
1426157_a_at	8.17271	20.3903	0.4008	CD209b antigen	Cd209b
1454858_x_at	105.111	262.317	0.4007	methyltransferase like 7A1	Mettl7a1
1428385_at	78.9432	197.119	0.4005	membrane-associated ring finger (C3HC4) 8	2017-03-08
1433593_at	53.1355	132.866	0.3999	yippee-like 5 (Drosophila)	Ypel5
1454677_at	231.669	579.401	0.3998	tissue inhibitor of metalloproteinase 2	Timp2
1427168_a_at	146.864	367.96	0.3991	collagen, type XIV, alpha 1	Col14a1
1425163_at	10.911	27.4049	0.3981	expressed sequence AI661453	AI661453
1429449_at	12.0402	30.338	0.3969	sterile alpha motif domain containing 4	Samd4
1424695_at	75.6759	190.709	0.3968	RIKEN cDNA 2010011I20 gene	2010011I20Rik
1455391_at	270.458	681.613	0.3968	RAD23a homolog (S. cerevisiae)	Rad23a
1417533_a_at	76.1958	192.351	0.3961	integrin beta 5	Itgb5
1445873_at	9.61469	24.2737	0.3961	Transcription factor Dp 2	Tfdp2
1456463_at	19.7133	49.7844	0.396	IgLON family member 5	Iglon5
1425220_x_at	17.9356	45.3698	0.3953	uncharacterized LOC100038937	LOC100038937
1424968_at	131.723	334.624	0.3936	carboxylesterase 2G	Ces2g
1415939_at	11.6233	29.5467	0.3934	fibromodulin	Fmod
1437718_x_at	17.7434	45.2315	0.3923	fibromodulin	Fmod
1417932_at	234.585	598.772	0.3918	interleukin 18	Il18
1447918_x_at	371.366	948.175	0.3917	Immunoglobulin lambda variable 1	Iglv1
1430143_at	13.5762	34.6698	0.3916	RIKEN cDNA 4930426D05 gene	4930426D05Rik
1439422_a_at	45.8942	117.257	0.3914	family with sequence similarity 132, member A	Fam132a
1415946_at	288.619	737.715	0.3912	phosphatidylinositol glycan anchor biosynthesis, class Q	Pigq
1451951_at	109.302	280.967	0.389	Immunoglobulin kappa variable 14-111	Igkv14-111
1415793_at	171.56	441.226	0.3888	pyridoxine 5'-phosphate oxidase	Pnpo
1424092_at	267.202	687.631	0.3886	erythrocyte protein band 4.1	Epb4.1
1417867_at	48.7294	125.515	0.3882	complement factor D (adipsin)	Cfd
1424694_at	44.1438	113.702	0.3882	RIKEN cDNA 2010011I20 gene	2010011I20Rik
1452716_at	140.997	363.267	0.3881	RIKEN cDNA 5730469M10 gene	5730469M10Rik
1418989_at	1087.19	2802.16	0.388	cathepsin E	Ctse
1423072_at	72.5354	187.369	0.3871	RIKEN cDNA 6720475J19 gene	6720475J19Rik
1450389_s_at	10.821	27.955	0.3871	phosphatidylinositol-4-phosphate 5-kinase, type 1 beta	Pip5k1b
1416923_a_at	431.056	1114.17	0.3869	BCL2/adenovirus E1B interacting protein 3-like /// predicted gene 10480 /// BCL2/adenovirus E1B 19 kDa protein-interacting protein 3-like	Bnip3l /// Gm10480 /// LOC100044398
1429700_at	7.59373	19.643	0.3866	RIKEN cDNA 3110040M04 gene	3110040M04Rik
1415682_at	194.536	503.325	0.3865	exportin 7	Xpo7
1421425_a_at	8.20342	21.2315	0.3864	regulator of calcineurin 2	Rcan2
1448233_at	234.261	606.915	0.386	prion protein	Prnp
1428700_at	53.9266	139.951	0.3853	purinergic receptor P2Y, G-protein coupled 13	P2ry13
1417311_at	85.6257	222.444	0.3849	cysteine rich protein 2	Crip2
1417492_at	117.5	305.391	0.3848	cathepsin B	Ctsb
1416321_s_at	17.2139	44.7529	0.3846	proline arginine-rich end leucine-rich repeat	Prelp
1443906_at	34.9946	91.0212	0.3845	CD55 antigen	Cd55
1434196_at	43.731	113.82	0.3842	DnaJ (Hsp40) homolog, subfamily A, member 4	Dnaja4
1447830_s_at	98.4857	256.418	0.3841	regulator of G-protein signaling 2	Rgs2
1437263_at	30.8944	80.6017	0.3833	RIKEN cDNA A730089K16 gene	A730089K16Rik
1457296_at	32.7562	85.5354	0.383	cartilage intermediate layer protein, nucleotide pyrophosphohydrolase	Cilp
1430640_a_at	59.7367	156.064	0.3828	protein kinase, cAMP dependent regulatory, type II beta	Prkar2b
1423344_at	68.7854	180.7	0.3807	erythropoietin receptor	Epor
1417480_at	185.198	486.537	0.3806	f-box protein 9	Fbxo9
1428114_at	114.191	300.758	0.3797	solute carrier family 14 (urea transporter), member 1	Slc14a1
1423812_s_at	124.1	326.899	0.3796	vesicular, overexpressed in cancer, prosurvival protein 1	Vopp1
1435225_s_at	91.6532	241.452	0.3796	bromodomain and PHD finger containing, 3	Brpf3
1416978_at	133.82	353.046	0.379	Fc receptor, IgG, alpha chain transporter	Fcgrt
1428357_at	17.3424	45.7915	0.3787	RIKEN cDNA 2610019F03 gene	2610019F03Rik
1451228_a_at	10.911	28.8261	0.3785	syncollin	Sycn
1423651_at	605.283	1599.95	0.3783	iron-sulfur cluster assembly 1 homolog (S. cerevisiae)	Isca1
1454400_at	15.1906	40.1911	0.378	RIKEN cDNA 4632432E15 gene	4632432E15Rik
1418710_at	73.2854	194.355	0.3771	CD59a antigen	Cd59a
1425893_a_at	10.2176	27.1194	0.3768	fragile histidine triad gene	Fhit
1417377_at	50.4765	134.665	0.3748	cell adhesion molecule 1	Cadm1
1436736_x_at	18.7497	50.2585	0.3731	DNA segment, human D4S114	D0H4S114
1460241_a_at	50.6431	135.815	0.3729	ST3 beta-galactoside alpha-2,3-sialyltransferase 5	St3gal5
1416034_at	880.128	2365.87	0.372	CD24a antigen	Cd24a
1434151_at	92.0641	247.617	0.3718	methyltransferase like 7A1	Mettl7a1
1417838_at	64.2021	173.307	0.3705	Y-linked testis-specific protein 1-like /// Y-linked testis-specific protein 1-like /// Y-linked testis-specific protein 1-like /// Y-linked testis-specific protein 1-like /// Y-linked testis-specific protein 1-like /// Y-linked testis-specific protein 1-like /// Y-linked testis-specific protein 1-like /// Y-linked testis-specific protein 1-like /// spermiogenesis specific transcript on the Y 2-l…	LOC100038944 /// LOC100039068 /// LOC100039209 /// LOC100039271 /// LOC100039294 /// LOC100039393 /// LOC100039444 /// LOC100039523 /// LOC100039574 /// LOC100039602 /// LOC100039614 /// LOC100039659 /// LOC100039732 /// LOC100039753 /// LOC100039810 /// LOC100039876 /// LOC100040031 /// LOC100040400 /// LOC100040418 /// LOC100040429 /// LOC100040489 /// LOC100040564 /// LOC100040595 /// LOC10004…
1422912_at	15.3393	41.5592	0.3691	bone morphogenetic protein 4	Bmp4
1449482_at	18.1774	49.328	0.3685	histone cluster 3, H2ba /// histone cluster 3, H2bb, pseudogene	Hist3h2ba /// Hist3h2bb-ps
1451158_at	10.7975	29.3086	0.3684	thyroid hormone receptor interactor 12	Trip12
1448566_at	99.8556	271.629	0.3676	solute carrier family 40 (iron-regulated transporter), member 1	Slc40a1
1454880_s_at	28.5333	77.6395	0.3675	BCL2 modifying factor	Bmf
1423266_at	68.6714	186.905	0.3674	RIKEN cDNA 2810405K02 gene	2810405K02Rik
1433719_at	30.771	83.752	0.3674	solute carrier family 9 (sodium/hydrogen exchanger), member 9	Slc9a9
1449057_at	139.189	379.355	0.3669	Kell blood group	Kel
1426785_s_at	102.423	279.375	0.3666	monoglyceride lipase	Mgll
1448657_a_at	133.275	363.506	0.3666	DnaJ (Hsp40) homolog, subfamily B, member 2	Dnajb2
1422041_at	94.7337	258.549	0.3664	paired immunoglobin-like type 2 receptor beta 1	Pilrb1
1458609_at	25.5896	69.8399	0.3664	predicted gene, 20161	Gm20161
1456609_at	137.053	374.554	0.3659	calcium/calmodulin-dependent protein kinase II inhibitor 1	Camk2n1
1423883_at	206.982	566.432	0.3654	acyl-CoA synthetase long-chain family member 1	Acsl1
1427346_at	11.0552	30.318	0.3646	predicted gene 10439 /// predicted gene 15080 /// predicted gene 15085 /// predicted gene 15093 /// predicted gene 15107 /// predicted gene 15114 /// predicted gene 15128 /// leucine zipper protein 4 /// ovary testis transcribed	Gm10439 /// Gm15080 /// Gm15085 /// Gm15093 /// Gm15107 /// Gm15114 /// Gm15128 /// Luzp4 /// Ott
1448529_at	67.6183	185.452	0.3646	thrombomodulin	Thbd
1417337_at	30.7413	84.4276	0.3641	erythrocyte protein band 4.2	Epb4.2
1421168_at	34.9242	95.9773	0.3639	ATP-binding cassette, sub-family G (WHITE), member 3	Abcg3
1417376_a_at	82.9852	228.252	0.3636	cell adhesion molecule 1	Cadm1
1416963_at	501.59	1379.8	0.3635	ubiquitin associated domain containing 1	Ubac1
1438050_x_at	61.1707	168.569	0.3629	predicted gene 9222	Gm9222
1449134_s_at	86.9151	239.817	0.3624	Spi-C transcription factor (Spi-1/PU.1 related)	Spic
1418506_a_at	736.12	2032.13	0.3622	peroxiredoxin 2	Prdx2
1460444_at	124.501	344.542	0.3614	arrestin, beta 1	Arrb1
1444668_at	10.4244	28.8637	0.3612	amplified spermatogenic transcripts X encoded	Astx
1419248_at	147.871	409.945	0.3607	regulator of G-protein signaling 2	Rgs2
1460214_at	14.4532	40.1612	0.3599	Purkinje cell protein 4	Pcp4
1449136_at	31.7243	88.4994	0.3585	eosinophil peroxidase	Epx
1436168_at	73.5594	205.272	0.3584	RIKEN cDNA C730029A08 gene	C730029A08Rik
1450699_at	106.018	295.928	0.3583	selenium binding protein 1	Selenbp1
1416468_at	301.209	843.1	0.3573	aldehyde dehydrogenase family 1, subfamily A1	Aldh1a1
1433855_at	8.92559	25.0086	0.3569	4-aminobutyrate aminotransferase	Abat
1434141_at	82.4521	231.054	0.3569	guanylate cyclase 1, soluble, alpha 3	Gucy1a3
1423259_at	31.2634	87.863	0.3558	inhibitor of DNA binding 4	Id4
1418181_at	179.535	505.244	0.3553	protein tyrosine phosphatase 4a3	Ptp4a3
1417639_at	8.29578	23.3563	0.3552	solute carrier family 22 (organic cation transporter), member 4	Slc22a4
1446458_at	7.7438	21.8314	0.3547	ribonuclease L (2', 5'-oligoisoadenylate synthetase-dependent)	Rnasel
1435321_at	84.0051	237.119	0.3543	LIM and calponin homology domains 1	Limch1
1424649_a_at	74.4703	211.75	0.3517	tetraspanin 8	Tspan8
1428444_at	61.4072	175.294	0.3503	ankyrin repeat and SOCS box-containing 2	Asb2
1456340_at	91.3661	261.292	0.3497	Methyltransferase like 11A	Mettl11a
1421056_at	24.3476	69.6972	0.3493	deoxyribonuclease 1-like 3	Dnase1l3
1448525_a_at	107.452	307.829	0.3491	BCL2/adenovirus E1B interacting protein 3-like /// predicted gene 10480 /// BCL2/adenovirus E1B 19 kDa protein-interacting protein 3-like	Bnip3l /// Gm10480 /// LOC100044398
1426475_at	421.804	1210.06	0.3486	hydroxymethylbilane synthase	Hmbs
1452001_at	291.049	834.994	0.3486	nuclear factor, erythroid derived 2	Nfe2
1436124_at	16.2261	46.5939	0.3482	phosphate cytidylyltransferase 1, choline, beta isoform	Pcyt1b
1434747_at	6.37025	18.309	0.3479	chymotrypsin C (caldecrin)	Ctrc
1433765_at	84.5055	243.101	0.3476	ubiquitin-conjugating enzyme E2O	Ube2o
1452452_at	116.055	334.035	0.3474	---	---
1451450_at	82.2485	236.821	0.3473	RIKEN cDNA 2010011I20 gene	2010011I20Rik
1422754_at	66.5041	191.7	0.3469	tropomodulin 1	Tmod1
1426917_s_at	46.9449	135.507	0.3464	secernin 3	Scrn3
1449389_at	387.03	1120.31	0.3455	T cell acute lymphocytic leukemia 1	Tal1
1455452_x_at	65.8548	190.615	0.3455	potassium channel tetramerisation domain containing 14	Kctd14
1425436_x_at	115.814	335.285	0.3454	killer cell lectin-like receptor, subfamily A, member 3 /// killer cell lectin-like receptor subfamily A, member 9 /// killer cell lectin-like receptor 8-like /// killer cell lectin-like receptor 3-like	Klra3 /// Klra9 /// LOC100862410 /// LOC100862437
1430441_at	20.7853	60.1885	0.3453	RIKEN cDNA 4933438K21 gene	4933438K21Rik
1458243_at	6.74642	19.5548	0.345	---	---
1428794_at	92.1614	267.26	0.3448	sperm antigen with calponin homology and coiled-coil domains 1	Specc1
1418434_at	169.404	491.835	0.3444	makorin, ring finger protein, 1	Mkrn1
1442000_at	71.0387	206.349	0.3443	major facilitator superfamily domain containing 2B	Mfsd2b
1417378_at	137.443	399.428	0.3441	cell adhesion molecule 1	Cadm1
1421264_at	19.309	56.1375	0.344	butyrophilin-like 10	Btnl10
1429830_a_at	29.9518	87.2345	0.3433	CD59a antigen	Cd59a
1437534_at	17.0558	49.8455	0.3422	---	---
1425128_at	9.90331	28.9829	0.3417	UDP-GlcNAc:betaGal beta-1,3-N-acetylglucosaminyltransferase 8	B3gnt8
1436434_at	231.003	676.535	0.3415	E2F transcription factor 2	E2f2
1420911_a_at	337.33	990.118	0.3407	milk fat globule-EGF factor 8 protein	Mfge8
1418555_x_at	91.9238	269.916	0.3406	Spi-C transcription factor (Spi-1/PU.1 related)	Spic
1453377_at	18.6005	54.7891	0.3395	SH2 domain containing 4A	Sh2d4a
1427428_at	14.8691	43.8818	0.3388	C-type lectin domain family 4, member g	Clec4g
1451386_at	386.121	1140.14	0.3387	biliverdin reductase B (flavin reductase (NADPH))	Blvrb
1450928_at	17.5453	51.8772	0.3382	inhibitor of DNA binding 4	Id4
1418600_at	357.619	1057.67	0.3381	Kruppel-like factor 1 (erythroid)	Klf1
1421685_at	6.45185	19.13	0.3373	C-type lectin domain family 4, member b1	Clec4b1
1419411_at	15.9737	47.4139	0.3369	tachykinin 2	Tac2
1434918_at	63.8259	189.681	0.3365	SRY-box containing gene 6	Sox6
1439396_x_at	17.268	51.3525	0.3363	glycerol-3-phosphate dehydrogenase 1 (soluble)	Gpd1
1422645_at	52.3802	156.528	0.3346	hemochromatosis	Hfe
1424585_at	209.755	628.931	0.3335	RAN binding protein 10	Ranbp10
1436739_at	55.1533	165.383	0.3335	angiotensin II receptor, type 1a	Agtr1a
1437588_at	4.145	12.4324	0.3334	POU domain, class 4, transcription factor 2	Pou4f2
1429993_s_at	16.0655	48.3334	0.3324	predicted gene 10471 /// predicted gene 5862 /// predicted gene 7347 /// spermatogenesis associated glutamate (E)-rich protein 4b	Gm10471 /// Gm5862 /// Gm7347 /// Speer4b
1438237_at	11.8621	35.7065	0.3322	predicted gene 13242 /// zinc finger protein 160-like /// zinc finger protein 160-like /// reduced expression 2 /// zinc finger protein 600	Gm13242 /// LOC100862458 /// LOC673430 /// Rex2 /// Zfp600
1456442_at	9.63801	29.0167	0.3322	RAB3A interacting protein (rabin3)-like 1	Rab3il1
1429001_at	11.8967	35.8438	0.3319	pirin	Pir
1437324_x_at	14.049	42.3714	0.3316	fibromodulin	Fmod
1434150_a_at	51.7873	157.408	0.329	methyltransferase like 7A1 /// methyltransferase like 7A2	Mettl7a1 /// Mettl7a2
1449198_a_at	135.115	410.661	0.329	ST3 beta-galactoside alpha-2,3-sialyltransferase 5	St3gal5
1435344_at	163.449	497.086	0.3288	transcription factor Dp 2	Tfdp2
1424268_at	150.155	456.984	0.3286	spermine oxidase	Smox
1434909_at	20.1805	61.4825	0.3282	Ras-related GTP binding D	Rragd
1426061_x_at	303.545	932.172	0.3256	---	---
1459260_at	11.2704	34.8299	0.3236	predicted gene 13212	Gm13212
1425157_x_at	68.8508	212.925	0.3234	tetraspanin 33	Tspan33
1426060_at	307.914	952.991	0.3231	---	---
1443849_x_at	708.041	2203.94	0.3213	uroporphyrinogen decarboxylase	Urod
1415948_at	283.869	887.059	0.32	cellular repressor of E1A-stimulated genes 1	Creg1
1425951_a_at	67.6424	211.548	0.3197	C-type lectin domain family 4, member n	Clec4n
1459871_x_at	316.202	989.356	0.3196	membrane-associated ring finger (C3HC4) 2	2017-03-02
1428952_at	10.6542	33.3824	0.3192	protein disulfide isomerase associated 2	Pdia2
1447946_at	14.7378	46.2392	0.3187	a disintegrin and metallopeptidase domain 23	Adam23
1453047_at	64.2285	201.784	0.3183	translocator protein 2	Tspo2
1448021_at	534.732	1684.94	0.3174	family with sequence similarity 46, member C	Fam46c
1452114_s_at	43.0833	135.723	0.3174	insulin-like growth factor binding protein 5	Igfbp5
1428391_at	141.681	447.619	0.3165	RAB3A interacting protein (rabin3)-like 1	Rab3il1
1454157_a_at	46.1561	145.925	0.3163	phospholipase A2, group IID	Pla2g2d
1417061_at	438.925	1393.08	0.3151	solute carrier family 40 (iron-regulated transporter), member 1	Slc40a1
1429692_s_at	45.9011	145.704	0.315	GTP cyclohydrolase 1	Gch1
1454962_at	28.761	91.3029	0.315	spire homolog 1 (Drosophila)	Spire1
[truncated: 187 more rows]

## Sheet: DEGs of ECTV-C57BL mice at 3dpi
Additional file 1
The list of differentially expressed genes in ECTV-infected C57BL/6 mice at 3 dpi.
ProbeSetID	C57BL/6 Day 0	C57BL/6 Day 3	Ratio (Day 3 vs Day 0)	Gene Title	Gene Symbol
1427262_at	7.07545	193.018	27.28	inactive X specific transcripts	Xist
1436936_s_at	45.6811	1039.93	22.7651	inactive X specific transcripts	Xist
1420465_s_at	43.6674	491.035	11.2449	major urinary protein LOC100048885 /// major urinary protein 2-like /// major urinary protein 1 /// major urinary protein 10 /// major urinary protein 12 /// major urinary protein 13 /// major urinary protein 14 /// major urinary protein 15 /// major urinary protein 16 /// major urinary protein 19 /// major urinary protein 2 /// major urinary protein 7 /// major urinary protein 8 /// major urinar…	Gm2083 /// LOC100861909 /// Mup1 /// Mup10 /// Mup12 /// Mup13 /// Mup14 /// Mup15 /// Mup16 /// Mup19 /// Mup2 /// Mup7 /// Mup8 /// Mup9
1427263_at	7.0223	34.5646	4.92212	inactive X specific transcripts	Xist
1437534_at	9.33077	45.3437	4.85959	---	---
1446661_at	33.0828	149.981	4.53351	---	---
1458543_at	33.4074	150.791	4.51371	---	---
1454608_x_at	8.09751	36.3346	4.48713	transthyretin	Ttr
1439474_x_at	6.01077	25.9183	4.31198	---	---
1446017_at	48.3769	207.426	4.28771	---	---
1417838_at	113.869	482.572	4.23797	Y-linked testis-specific protein 1-like /// Y-linked testis-specific protein 1-like /// Y-linked testis-specific protein 1-like /// Y-linked testis-specific protein 1-like /// Y-linked testis-specific protein 1-like /// Y-linked testis-specific protein 1-like /// Y-linked testis-specific protein 1-like /// Y-linked testis-specific protein 1-like /// spermiogenesis specific transcript on the Y 2-l…	LOC100038944 /// LOC100039068 /// LOC100039209 /// LOC100039271 /// LOC100039294 /// LOC100039393 /// LOC100039444 /// LOC100039523 /// LOC100039574 /// LOC100039602 /// LOC100039614 /// LOC100039659 /// LOC100039732 /// LOC100039753 /// LOC100039810 /// LOC100039876 /// LOC100040031 /// LOC100040400 /// LOC100040418 /// LOC100040429 /// LOC100040489 /// LOC100040564 /// LOC100040595 /// LOC10004…
1426060_at	157.781	615.903	3.90353	---	---
1438050_x_at	32.6018	118.989	3.64977	predicted gene 9222	Gm9222
1458382_a_at	226.32	816.762	3.60887	---	---
1420310_at	103.792	366.53	3.53138	---	---
1460084_at	17.4216	60.9873	3.50068	---	---
1426061_x_at	165.93	578.817	3.48831	---	---
1447388_at	10.7648	37.079	3.44447	---	---
1447891_at	7.49724	24.4926	3.26688	---	---
1458810_at	25.8725	83.5845	3.23063	---	---
1457657_at	59.0354	189.747	3.21412	---	---
1430839_at	17.0461	54.4521	3.19441	RIKEN cDNA 9430076G02 gene	9430076G02Rik
1429993_s_at	7.34412	23.2416	3.16465	predicted gene 10471 /// predicted gene 5862 /// predicted gene 7347 /// spermatogenesis associated glutamate (E)-rich protein 4b	Gm10471 /// Gm5862 /// Gm7347 /// Speer4b
1424608_a_at	190.009	597.854	3.14645	basic leucine zipper and W2 domains 2 /// predicted gene 4354 /// predicted gene 5589	Bzw2 /// Gm4354 /// Gm5589
1419439_at	15.7755	49.4066	3.13186	testis-specific serine kinase substrate	Tsks
1456319_at	249.261	752.522	3.01901	---	---
1437867_at	40.4555	120.123	2.96927	---	---
1456340_at	43.8474	128.452	2.92952	Methyltransferase like 11A	Mettl11a
1447329_at	78.2021	221.178	2.82828	---	---
1452433_at	190.087	536.535	2.82258	---	---
1427514_at	45.8247	128.77	2.81004	uncharacterized LOC624295	LOC624295
1452318_a_at	85.0939	238.377	2.80135	heat shock protein 1B	Hspa1b
1439920_at	16.9478	46.548	2.74655	---	---
1426154_s_at	8.37665	22.8611	2.72914	novel member of the major urinary protein (Mup) gene family /// major urinary protein 2-like /// major urinary protein 1 /// major urinary protein 10 /// major urinary protein 11 /// major urinary protein 12 /// major urinary protein 14 /// major urinary protein 15 /// major urinary protein 16 /// major urinary protein 19 /// major urinary protein 2 /// major urinary protein 3 /// major urinary p…	LOC100048884 /// LOC100861909 /// Mup1 /// Mup10 /// Mup11 /// Mup12 /// Mup14 /// Mup15 /// Mup16 /// Mup19 /// Mup2 /// Mup3 /// Mup9
1445445_s_at	5.50312	14.7492	2.68015	prostaglandin E receptor 1 (subtype EP1)	Ptger1
1430441_at	16.6983	44.2228	2.64835	RIKEN cDNA 4933438K21 gene	4933438K21Rik
1447691_x_at	20.0949	53.0544	2.6402	---	---
1448680_at	23.2503	60.7693	2.61369	serine (or cysteine) peptidase inhibitor, clade A, member 1C	Serpina1c
1443913_at	41.4098	108.179	2.6124	---	---
1440508_at	4.49801	11.7136	2.60418	predicted gene 14022	Gm14022
1459692_at	19.5576	50.8651	2.60079	expressed sequence AI661323	AI661323
1425260_at	25.2545	65.4498	2.59161	albumin	Alb
1455913_x_at	4.0739	10.3944	2.55146	transthyretin	Ttr
1460144_at	9.17229	23.1302	2.52174	---	---
1432590_at	19.4294	48.9315	2.51843	RIKEN cDNA 4930573O21 gene	4930573O21Rik
1434279_at	55.7312	138.823	2.49094	---	---
1445516_at	13.5914	33.7948	2.48648	---	---
1448022_at	3.49613	8.68557	2.48434	---	---
1427960_at	4.48194	11.1235	2.48186	UDP glucuronosyltransferase 2 family, polypeptide B34	Ugt2b34
1452408_at	11.4284	28.3508	2.48073	---	---
1459564_at	62.2021	153.913	2.4744	---	---
AFFX-MUR_b2_at	152.299	365.263	2.39833	---	---
1432683_at	15.1798	36.3433	2.39419	RIKEN cDNA 5530400K19 gene	5530400K19Rik
1445422_at	22.7635	54.41	2.39022	uncharacterized LOC621549	LOC621549
1427216_at	45.4018	106.208	2.33928	interferon zeta	Ifnz
1445263_at	59.3005	137.878	2.32508	---	---
1416552_at	11.5236	26.7671	2.3228	developmental pluripotency associated 5A	Dppa5a
1439682_at	9.52125	22.0993	2.32106	---	---
1427127_x_at	30.9978	71.1106	2.29406	heat shock protein 1B	Hspa1b
1430966_at	4.64265	10.6351	2.29074	camello-like 3	Cml3
1440183_x_at	7.03536	16.1073	2.28948	RIKEN cDNA 2810002N01 gene	2810002N01Rik
1419961_s_at	4.20849	9.63244	2.28881	Cytoplasmic polyadenylated homeobox	Cphx
1443744_at	5.92752	13.5117	2.27948	---	---
1441085_at	13.9325	31.7453	2.27851	RAR-related orphan receptor alpha	Rora
1447123_at	6.42963	14.6065	2.27175	---	---
1431571_at	8.61069	19.54	2.26927	RIKEN cDNA 4933437I04 gene	4933437I04Rik
1444668_at	12.2711	27.7744	2.2634	amplified spermatogenic transcripts X encoded	Astx
1436652_at	8.90743	20.0449	2.25036	RIKEN cDNA 5830418K08 gene	5830418K08Rik
1460474_at	28.3328	63.3687	2.23659	RIKEN cDNA 2610028L16 gene	2610028L16Rik
1459994_x_at	30.6655	68.4913	2.2335	transferrin receptor 2	Tfr2
1418600_at	359.879	801.535	2.22724	Kruppel-like factor 1 (erythroid)	Klf1
1432885_at	35.8003	79.1958	2.21215	RIKEN cDNA 4632432E15 gene	4632432E15Rik
1427126_at	22.2099	49.0128	2.2068	heat shock protein 1B	Hspa1b
1458527_at	30.5239	67.2791	2.20415	---	---
1433049_at	5.4816	12.0408	2.19659	RIKEN cDNA 5730478J17 gene	5730478J17Rik
1429755_a_at	42.4637	92.8617	2.18685	RIKEN cDNA 4933406F09 gene	4933406F09Rik
1458030_at	7.10542	15.5362	2.18653	---	---
1418113_at	6.62812	14.4158	2.17495	cytochrome P450, family 2, subfamily d, polypeptide 10	Cyp2d10
1428209_at	46.2787	100.194	2.16501	brain expressed gene 4	Bex4
1438237_at	9.64065	20.8017	2.1577	predicted gene 13242 /// zinc finger protein 160-like /// zinc finger protein 160-like /// reduced expression 2 /// zinc finger protein 600	Gm13242 /// LOC100862458 /// LOC673430 /// Rex2 /// Zfp600
1455930_at	67.1487	144.851	2.15717	---	---
1432463_at	4.91533	10.5868	2.15383	RIKEN cDNA 5730510P18 gene	5730510P18Rik
1458459_a_at	34.3444	73.9149	2.15216	RIKEN cDNA E230029C05 gene	E230029C05Rik
1428942_at	232.863	497.781	2.13765	metallothionein 2	Mt2
1448764_a_at	7.07875	15.1086	2.13437	fatty acid binding protein 1, liver	Fabp1
1446964_at	5.76554	12.3057	2.13436	---	---
1444654_at	23.0858	49.2214	2.13211	---	---
1436827_at	33.7905	71.9916	2.13053	family with sequence similarity 59, member A	Fam59a
1458252_at	22.8252	48.5803	2.12836	---	---
1419063_at	4.2991	9.11234	2.11959	UDP galactosyltransferase 8A	Ugt8a
1445060_at	6.49625	13.7538	2.1172	---	---
1445429_at	5.29902	11.2006	2.1137	---	---
1448300_at	336.349	710.088	2.11116	microsomal glutathione S-transferase 3	Mgst3
1417600_at	54.8491	115.687	2.10919	solute carrier family 15 (H+/peptide transporter), member 2	Slc15a2
1431225_at	6.00763	12.6619	2.10764	---	---
1443848_at	24.8342	52.2855	2.10539	---	---
1441858_at	16.156	33.9944	2.10414	---	---
1439422_a_at	345.775	724.934	2.09655	family with sequence similarity 132, member A	Fam132a
1427629_at	13.0379	27.2949	2.0935	protein tyrosine phosphatase, receptor type, J	Ptprj
1418063_at	4.49801	9.35128	2.07898	keratocan	Kera
1431685_at	5.41648	11.2495	2.0769	RIKEN cDNA 4930549O18 gene	4930549O18Rik
1455735_at	44.5613	92.4452	2.07456	adaptor-related protein complex AP-1, sigma 3	Ap1s3
1447886_at	27.3206	56.6115	2.07211	RIKEN cDNA 0610040B09 gene	0610040B09Rik
1451699_at	8.22126	17.0248	2.07082	RIKEN cDNA B230354O11 gene	B230354O11Rik
1445238_at	8.27945	17.1432	2.07058	---	---
1443473_at	5.1765	10.6316	2.05383	expressed sequence C79562	C79562
1460002_at	23.177	47.5275	2.05063	tousled-like kinase 1	Tlk1
1455740_at	24.5566	50.1399	2.04181	heterogeneous nuclear ribonucleoprotein A1	Hnrnpa1
1422617_at	3.73161	7.61647	2.04107	predicted gene 10058 /// predicted gene 10096 /// predicted gene 10147 /// predicted gene 10230 /// predicted gene 10486 /// predicted gene 10487 /// predicted gene 10488 /// predicted gene 14525 /// predicted gene 14632 /// predicted gene 14819 /// predicted gene 1993 /// predicted pseudogene 2003 /// predicted gene 2012 /// predicted gene 2030 /// predicted gene 4297 /// predicted gene 4836 ///…	Gm10058 /// Gm10096 /// Gm10147 /// Gm10230 /// Gm10486 /// Gm10487 /// Gm10488 /// Gm14525 /// Gm14632 /// Gm14819 /// Gm1993 /// Gm2003 /// Gm2012 /// Gm2030 /// Gm4297 /// Gm4836 /// Gm5169 /// Gm5934 /// Gm6121 /// Gm7365 /// LOC100862354 /// Slx
1427346_at	7.84005	15.9972	2.04044	predicted gene 10439 /// predicted gene 15080 /// predicted gene 15085 /// predicted gene 15093 /// predicted gene 15107 /// predicted gene 15114 /// predicted gene 15128 /// leucine zipper protein 4 /// ovary testis transcribed	Gm10439 /// Gm15080 /// Gm15085 /// Gm15093 /// Gm15107 /// Gm15114 /// Gm15128 /// Luzp4 /// Ott
1453925_at	4.31981	8.81298	2.04013	RIKEN cDNA 4930429F24 gene	4930429F24Rik
1431496_at	21.2158	43.2123	2.0368	RIKEN cDNA B230104F01 gene	B230104F01Rik
1446887_at	12.0762	24.5785	2.03528	---	---
1441709_at	14.5424	29.5901	2.03474	solute carrier family 11 (proton-coupled divalent metal ion transporters), member 2	Slc11a2
1427013_at	14.4097	29.2069	2.02689	carbonic anhydrase 9	Car9
1432071_at	8.20525	16.5723	2.01971	RIKEN cDNA 6330437I11 gene	6330437I11Rik
1438862_at	21.3166	43.0486	2.01948	---	---
1435275_at	74.4038	150.25	2.01939	cytochrome c oxidase subunit VIb polypeptide 2	Cox6b2
1421674_at	26.2917	53.063	2.01824	---	---
1430883_at	13.5097	27.1777	2.01171	RIKEN cDNA 4933402C05 gene	4933402C05Rik
1436362_x_at	409.159	821.656	2.00816	RIKEN cDNA 2700079J08 gene	2700079J08Rik
1443269_at	10.4491	20.9587	2.0058	RIKEN cDNA D130009B15 gene	D130009B15Rik
1435628_x_at	42.335	84.7021	2.00076	cDNA sequence BC005512 /// RIKEN cDNA F630007L15 gene /// predicted gene 6958	BC005512 /// F630007L15Rik /// Gm6958
1424869_at	80.1089	40.044	0.499869	dehydrogenase/reductase (SDR family) member 7B	Dhrs7b
1456261_at	14.8529	7.42309	0.499775	SH3-domain kinase binding protein 1	Sh3kbp1
1430778_a_at	56.7828	28.3587	0.499423	nucleotide binding protein 1	Nubp1
1439631_at	24.882	12.4245	0.499336	zinc finger, CCHC domain containing 11	Zcchc11
1428243_at	184.326	92.0075	0.499156	RIKEN cDNA 1700021K19 gene	1700021K19Rik
1448656_at	29.03	14.4898	0.499132	calcium channel, voltage-dependent, beta 3 subunit	Cacnb3
1422018_at	56.1183	28.0104	0.499132	human immunodeficiency virus type I enhancer binding protein 2	Hivep2
1450656_at	148.529	74.1277	0.499078	guanine nucleotide binding protein, alpha 13	Gna13
1443536_at	22.7628	11.3581	0.498976	solute carrier family 7 (cationic amino acid transporter, y+ system), member 11	Slc7a11
1419206_at	1312.03	654.651	0.498959	CD37 antigen	Cd37
1429088_at	176.593	88.0637	0.498681	limb-bud and heart	Lbh
1450937_at	167.44	83.4235	0.49823	lin-7 homolog C (C. elegans)	Lin7c
1443466_s_at	152.374	75.8633	0.497877	polymerase (RNA) III (DNA directed) polypeptide B	Polr3b
1422592_at	48.4579	24.1215	0.497783	catenin (cadherin associated protein), delta 2	Ctnnd2
1425476_at	10.7271	5.33817	0.497636	collagen, type IV, alpha 5	Col4a5
1419369_at	46.1114	22.9334	0.497346	ring finger protein 138	Rnf138
1424567_at	43.6021	21.6827	0.497286	tetraspanin 2	Tspan2
1442263_at	36.1675	17.9807	0.497152	regulator of G-protein signaling 13	Rgs13
1434408_at	29.9827	14.8579	0.495547	ataxin 3	Atxn3
1423586_at	192.553	95.3207	0.495036	AXL receptor tyrosine kinase	Axl
1415972_at	403.341	199.474	0.494555	myristoylated alanine rich protein kinase C substrate	Marcks
1439789_at	133.271	65.7708	0.493513	early B cell factor 1	Ebf1
1416386_a_at	120.029	59.1501	0.492798	mannose-6-phosphate receptor, cation dependent	M6pr
1424590_at	74.5354	36.7138	0.492568	DEAD (Asp-Glu-Ala-Asp) box polypeptide 19b	Ddx19b
1438854_x_at	115.959	57.0996	0.492412	phosphatidylinositol transfer protein, membrane-associated 1	Pitpnm1
1433815_at	30.3125	14.9163	0.492085	janus kinase and microtubule interacting protein 1	Jakmip1
1450976_at	81.518	40.0978	0.49189	N-myc downstream regulated gene 1	Ndrg1
1429239_a_at	36.9958	18.1769	0.491324	StAR-related lipid transfer (START) domain containing 4	Stard4
1423078_a_at	47.5562	23.3521	0.491043	sterol-C4-methyl oxidase-like	Sc4mol
1439476_at	20.0305	9.83066	0.490783	desmoglein 2	Dsg2
1427982_s_at	27.4157	13.4475	0.490505	synaptic nuclear envelope 2	Syne2
1423182_at	471.846	231.432	0.490483	tumor necrosis factor receptor superfamily, member 13b	Tnfrsf13b
1426063_a_at	15.277	7.49161	0.490386	GTP binding protein (gene overexpressed in skeletal muscle)	Gem
1417951_at	93.5371	45.7711	0.489336	enolase 3, beta muscle	Eno3
1422736_at	51.6384	25.262	0.489209	RAN binding protein 9	Ranbp9
1428049_a_at	60.6821	29.6751	0.489026	nudix (nucleoside diphosphate linked moiety X)-type motif 16-like 1	Nudt16l1
1417229_at	22.6114	11.0543	0.488881	calpain 1	Capn1
1437630_at	66.4447	32.4803	0.488832	large subunit GTPase 1 homolog (S. cerevisiae)	Lsg1
1434776_at	16.2124	7.92496	0.488819	sema domain, seven thrombospondin repeats (type 1 and type 1-like), transmembrane domain (TM) and short cytoplasmic domain, (semaphorin) 5A	Sema5a
1437161_x_at	64.6155	31.5605	0.488436	RNA binding protein gene with multiple splicing	Rbpms
1451998_at	13.5774	6.62972	0.488292	taspase, threonine aspartase 1	Tasp1
1426482_at	144.037	70.3299	0.488278	protein-kinase, interferon-inducible double stranded RNA dependent inhibitor, repressor of (P58 repressor)	Prkrir
1416795_at	61.6133	30.0686	0.488022	crystallin, lambda 1	Cryl1
1421816_at	53.7667	26.2373	0.487985	glutathione reductase	Gsr
1448414_at	45.2366	22.0737	0.487961	RAD1 homolog (S. pombe)	Rad1
1425466_at	104.738	51.0533	0.487439	SUMO/sentrin specific peptidase 2	Senp2
1425598_a_at	114.73	55.9159	0.487369	predicted gene 11787 /// Yamaguchi sarcoma viral (v-yes-1) oncogene homolog	Gm11787 /// Lyn
1460331_at	190.964	93.0475	0.487251	transmembrane 9 superfamily member 2	Tm9sf2
1452341_at	113.75	55.402	0.487052	enoyl Coenzyme A hydratase, short chain, 1, mitochondrial	Echs1
1448538_a_at	149.849	72.9594	0.486885	DNA segment, Chr 4, Wayne State University 53, expressed	D4Wsu53e
1440202_at	26.4856	12.8692	0.485894	RIKEN cDNA E430024I08 gene	E430024I08Rik
1436232_a_at	89.4477	43.4538	0.485801	GA repeat binding protein, beta 1	Gabpb1
AFFX-GapdhMur/M32599_5_at	626.908	303.93	0.484808	glyceraldehyde-3-phosphate dehydrogenase	Gapdh
1436051_at	121.497	58.8535	0.484404	myosin VA	Myo5a
AFFX-b-ActinMur/M12481_5_at	3518.81	1703.69	0.484168	actin, beta	Actb
1435383_x_at	74.0833	35.8326	0.48368	necdin	Ndn
1416467_at	190.619	92.1687	0.483524	DEAD/H (Asp-Glu-Ala-Asp/His) box polypeptide 3, X-linked	Ddx3x
1423049_a_at	87.8192	42.4017	0.48283	tropomyosin 1, alpha	Tpm1
1425810_a_at	53.3486	25.7562	0.48279	cysteine and glycine-rich protein 1	Csrp1
1416123_at	52.3761	25.2793	0.482649	cyclin D2	Ccnd2
1460573_at	381.285	183.857	0.482204	expressed sequence AI848100	AI848100
1422603_at	94.2832	45.44	0.481952	ribonuclease, RNase A family 4	Rnase4
1437500_at	43.1214	20.722	0.480551	nucleolar complex associated 3 homolog (S. cerevisiae)	Noc3l
1420638_at	10.4026	4.99155	0.479838	phosphoribosyl pyrophosphate synthetase 2	Prps2
1449645_s_at	65.0968	31.216	0.479532	chaperonin containing Tcp1, subunit 3 (gamma)	Cct3
1435361_at	48.1443	23.0812	0.479418	sema domain, immunoglobulin domain (Ig), short basic domain, secreted, (semaphorin) 3G	Sema3g
1451943_a_at	20.1405	9.64693	0.478982	protein phosphatase 1A, magnesium dependent, alpha isoform	Ppm1a
1423322_at	63.7767	30.4929	0.478119	lin-7 homolog C (C. elegans)	Lin7c
1433724_at	68.143	32.5658	0.477904	DNA segment, Chr 15, ERATO Doi 621, expressed	D15Ertd621e
1429776_a_at	18.2551	8.72376	0.47788	DnaJ (Hsp40) homolog, subfamily B, member 6	Dnajb6
1429137_at	52.4672	25.0717	0.477854	RIKEN cDNA 2810422O20 gene	2810422O20Rik
1416593_at	44.9508	21.4699	0.477632	glutaredoxin	Glrx
1428873_a_at	98.4334	46.9831	0.477309	male-specific lethal 1 homolog (Drosophila)	Msl1
1456045_at	16.9105	8.06295	0.476802	RIKEN cDNA 1700106N22 gene	1700106N22Rik
1455026_at	100.369	47.786	0.476105	sno, strawberry notch homolog 1 (Drosophila)	Sbno1
1418450_at	52.9366	25.1608	0.475301	immunoglobulin superfamily containing leucine-rich repeat	Islr
1426598_at	25.1471	11.9498	0.475195	ubiquitously transcribed tetratricopeptide repeat gene, Y chromosome	Uty
1444036_at	11.146	5.29109	0.474707	---	---
1458406_at	19.1884	9.09978	0.474233	---	---
1454631_at	95.0393	45.0371	0.473879	general transcription factor II A, 1	Gtf2a1
1416201_at	47.5441	22.5209	0.473685	v-crk sarcoma virus CT10 oncogene homolog (avian)	Crk
1431645_a_at	12.8887	6.10458	0.473639	guanosine diphosphate (GDP) dissociation inhibitor 2	Gdi2
1430982_at	204.285	96.6148	0.47294	serine/arginine-rich splicing factor 1	Srsf1
1421137_a_at	95.1706	44.9492	0.472302	protein kinase inhibitor beta, cAMP dependent, testis specific	Pkib
1429435_x_at	78.392	37.0169	0.472203	phosphatidylinositol 3-kinase, catalytic, alpha polypeptide	Pik3ca
1419654_at	48.4432	22.8468	0.47162	transducin-like enhancer of split 3, homolog of Drosophila E(spl)	Tle3
1440874_at	33.3095	15.7074	0.47156	solute carrier organic anion transporter family, member 5A1	Slco5a1
1449118_at	38.5118	18.1587	0.471509	dihydrolipoamide branched chain transacylase E2	Dbt
1419853_a_at	19.0584	8.97402	0.47087	purinergic receptor P2X, ligand-gated ion channel, 7	P2rx7
1448732_at	333.291	156.766	0.470357	cathepsin B	Ctsb
1437283_at	67.1665	31.5694	0.470018	transportin 2 (importin 3, karyopherin beta 2b)	Tnpo2
1451507_at	112.18	52.7263	0.470014	myocyte enhancer factor 2C	Mef2c
1451776_s_at	96.8857	45.532	0.469956	HOP homeobox	Hopx
1435292_at	70.5801	33.1584	0.469798	TBC1 domain family, member 4	Tbc1d4
1436736_x_at	74.3558	34.929	0.469755	DNA segment, human D4S114	D0H4S114
1451767_at	120.4	56.5441	0.469635	neutrophil cytosolic factor 1	Ncf1
1439234_a_at	49.8052	23.3815	0.46946	TM2 domain containing 2	Tm2d2
1421040_a_at	17.7135	8.31051	0.469162	glutathione S-transferase, alpha 2 (Yc2)	Gsta2
1423963_at	52.9538	24.8338	0.468971	WD repeat domain 26	Wdr26
1429332_at	21.3898	10.0225	0.468565	---	---
1419587_s_at	14.5856	6.83267	0.468453	retinitis pigmentosa 2 homolog (human)	Rp2h
1435899_at	31.6767	14.8387	0.468443	3-ketodihydrosphingosine reductase	Kdsr
1459679_s_at	12.97	6.07548	0.468425	myosin IB	Myo1b
1455300_at	187.361	87.6487	0.467806	tet methylcytosine dioxygenase 2	Tet2
1434907_at	59.1459	27.6237	0.467044	TATA box binding protein-like 1	Tbpl1
1456870_at	14.7684	6.89308	0.466745	RAS protein activator like 3	Rasal3
1425713_a_at	27.3876	12.7752	0.466461	ring finger protein 146	Rnf146
1449546_a_at	36.2473	16.9064	0.466419	zinc finger protein 617	Zfp617
1426553_at	63.0354	29.3932	0.466296	DnaJ (Hsp40) homolog, subfamily C, member 14	Dnajc14
1421028_a_at	176.12	82.1085	0.466209	myocyte enhancer factor 2C	Mef2c
1458438_at	82.0404	38.0812	0.464176	coiled-coil domain containing 122	Ccdc122
1427090_at	42.4998	19.7157	0.463902	predicted gene 15583 /// zinc finger, BED domain containing 4	Gm15583 /// Zbed4
1427038_at	44.6483	20.6004	0.461393	preproenkephalin	Penk
1456190_a_at	25.9428	11.9502	0.460635	acyl-CoA synthetase medium-chain family member 2	Acsm2
1449029_at	69.424	31.9491	0.460203	MAP kinase-interacting serine/threonine kinase 2	Mknk2
1421519_a_at	34.9361	16.0233	0.458645	zinc finger protein 120	Zfp120
1422912_at	63.8373	29.2703	0.458514	bone morphogenetic protein 4	Bmp4
1428738_a_at	239.885	109.915	0.458197	DNA segment, Chr 14, ERATO Doi 449, expressed /// predicted gene 10395 /// predicted gene 9746	D14Ertd449e /// Gm10395 /// Gm9746
1416638_at	22.4512	10.2746	0.457641	sal-like 2 (Drosophila)	Sall2
AFFX-r2-Bs-dap-M_at	140.575	64.3267	0.457596	---	---
1424084_at	12.7069	5.7902	0.455675	ROD1 regulator of differentiation 1 (S. pombe)	Rod1
1416107_at	311.932	142.126	0.455631	neuron specific gene family member 2	Nsg2
1427915_s_at	12.547	5.69886	0.454202	transcription elongation factor B (SIII), polypeptide 1	Tceb1
1426942_at	62.0195	28.1689	0.454195	absent in melanoma 1	Aim1
1450253_a_at	40.1743	18.24	0.454023	mitogen-activated protein kinase kinase kinase 4	Map3k4
1437017_at	33.6286	15.1676	0.451033	expressed sequence AI480653	AI480653
1429281_at	22.3136	10.0306	0.449526	RIKEN cDNA 2610008E11 gene	2610008E11Rik
1436659_at	136.184	61.1914	0.449328	doublecortin-like kinase 1	Dclk1
1433478_at	167.06	75.0495	0.449238	presenilin associated, rhomboid-like	Parl
1435382_at	79.6802	35.7525	0.4487	necdin	Ndn
1425215_at	122.456	54.8994	0.448319	free fatty acid receptor 2	Ffar2
1438316_a_at	20.5367	9.15168	0.445626	coiled-coil domain containing 102A	Ccdc102a
1449996_a_at	19.4694	8.6673	0.445177	tropomyosin 3, gamma	Tpm3
1423921_at	18.4199	8.19607	0.444957	integrator complex subunit 3	Ints3
1417867_at	88.1114	39.1701	0.444552	complement factor D (adipsin)	Cfd
AFFX-PheX-M_at	23.8033	10.577	0.444351	---	---
1448127_at	52.8402	23.4497	0.443786	ribonucleotide reductase M1	Rrm1
1425832_a_at	30.9126	13.7124	0.443586	chemokine (C-X-C motif) receptor 6	Cxcr6
1417030_at	17.3583	7.67974	0.442425	transmembrane protein 206	Tmem206
1421014_a_at	25.0334	11.0438	0.441161	citrate lyase beta like	Clybl
1432478_a_at	45.4464	19.9127	0.438158	ring finger protein 19B	Rnf19b
1459923_at	29.8069	13.0457	0.437675	brain expressed gene 6	Bex6
1435589_at	69.2854	30.2786	0.437013	coiled-coil domain containing 85B	Ccdc85b
1450777_at	132.702	57.9903	0.436996	5'-3' exoribonuclease 2	Xrn2
1432094_a_at	73.969	32.2858	0.436477	coiled-coil domain containing 132	Ccdc132
1428773_s_at	98.4123	42.8858	0.435776	BCL6 interacting corepressor	Bcor
1454947_a_at	144.653	63.0257	0.435703	ubiquitin-like domain containing CTD phosphatase 1	Ublcp1
1435031_at	51.725	22.528	0.435534	transmembrane protein 120A	Tmem120a
1452430_s_at	41.8715	18.1868	0.434347	serine/arginine-rich splicing factor 1	Srsf1
1449146_at	26.1938	11.3581	0.433618	notch 4	Notch4
1430980_a_at	530.876	229.967	0.433185	eukaryotic translation initiation factor 4A1	Eif4a1
1425711_a_at	26.2274	11.3581	0.433062	thymoma viral proto-oncogene 1	Akt1
1416302_at	152.342	65.8771	0.432428	early B cell factor 1	Ebf1
1421142_s_at	366.299	157.03	0.428694	forkhead box P1	Foxp1
1421547_at	147.981	63.4009	0.428441	CD180 antigen	Cd180
1429246_a_at	73.2174	31.3152	0.427702	annexin A6	Anxa6
1439557_s_at	20.1095	8.59917	0.427618	LIM domain binding 2	Ldb2
1455208_at	33.3744	14.2401	0.426678	peroxisomal biogenesis factor 19	Pex19
1425785_a_at	37.7096	16.0692	0.426129	TXK tyrosine kinase	Txk
1431784_a_at	66.4163	28.1203	0.423395	ribosome production factor 1 homolog (S. cerevisiae)	Rpf1
1422166_at	38.8115	16.3924	0.42236	C-type lectin domain family 2, member i	Clec2i
1415773_at	100.369	42.2499	0.420947	nucleolin	Ncl
1429473_at	158.189	66.4857	0.420293	zinc finger protein 869	Zfp869
1428347_at	416.952	175.202	0.420197	cytoplasmic FMR1 interacting protein 2	Cyfip2
1431314_a_at	61.7127	25.9036	0.419745	gon-4-like pseudogene /// gon-4-like (C.elegans)	5830417I10Rik /// Gon4l
1431037_a_at	53.4887	22.4113	0.418991	ELAV (embryonic lethal, abnormal vision)-like 1 (Hu antigen R)	Elavl1
1416102_at	255.202	106.902	0.418894	tyrosine 3-monooxygenase/tryptophan 5-monooxygenase activation protein, zeta polypeptide	Ywhaz
AFFX-r2-Bs-phe-M_at	21.1508	8.79376	0.415764	---	---
1451097_at	805.567	334.571	0.415324	vasodilator-stimulated phosphoprotein	Vasp
1448847_at	21.8862	9.06927	0.414384	serine incorporator 3	Serinc3
1437956_at	34.0123	14.0474	0.413009	phosphoinositide-3-kinase, regulatory subunit 6	Pik3r6
1425803_a_at	33.2902	13.684	0.411053	methyl-CpG binding domain protein 2	Mbd2
1451345_at	26.6394	10.8682	0.407973	methylthioadenosine phosphorylase	Mtap
1452402_at	24.1646	9.84185	0.407283	---	---
1426893_at	28.6265	11.6345	0.406424	family with sequence similarity 102, member A	Fam102a
1431106_a_at	68.7729	27.7864	0.404032	RIKEN cDNA 9530053H05 gene	9530053H05Rik
1428392_at	273.908	110.63	0.403896	Ras association (RalGDS/AF-6) domain family member 2	Rassf2
1426174_s_at	168.118	67.5552	0.401833	Immunoglobulin heavy chain (gamma polypeptide)	Ighg
1422978_at	22.3417	8.97597	0.401759	cytochrome b-245, beta polypeptide	Cybb
1420307_a_at	80.8687	32.2787	0.39915	phosphatidylinositol transfer protein, beta	Pitpnb
1453836_a_at	74.5456	29.7256	0.398758	monoglyceride lipase	Mgll
1457528_at	20.6363	8.2268	0.398658	solute carrier family 4, sodium bicarbonate cotransporter, member 7	Slc4a7
1425795_a_at	45.7998	18.1769	0.396878	mitogen-activated protein kinase kinase kinase 7	Map3k7
1420876_a_at	33.5546	13.3125	0.396742	septin 6	2017-09-06
1458978_at	75.9708	30.1031	0.396246	---	---
1453726_s_at	128.276	50.7807	0.395869	RIKEN cDNA 2810407C02 gene	2810407C02Rik
1451673_at	61.6119	24.389	0.395848	CD8 antigen, alpha chain	Cd8a
1435617_at	54.1754	20.9239	0.386225	RIKEN cDNA 1700106N22 gene	1700106N22Rik
1450405_at	50.3137	19.3277	0.384144	mitochondrial ribosomal protein L19	Mrpl19
AFFX-DapX-M_at	83.7277	31.8047	0.379859	---	---
1437904_at	117.582	44.5186	0.378619	RNA binding motif protein 45	Rbm45
1421604_a_at	61.5232	23.2776	0.378355	Kruppel-like factor 3 (basic)	Klf3
1425942_a_at	32.6055	12.2836	0.376735	glycoprotein m6b	Gpm6b
1416188_at	206.294	77.5223	0.375786	GM2 ganglioside activator protein	Gm2a
1427292_at	144.693	54.2978	0.375261	immunoglobulin lambda variable 1	Iglv1
1428142_at	36.9387	13.8306	0.37442	ets variant gene 5	Etv5
1456306_a_at	38.2443	14.306	0.37407	uromodulin	Umod
1455061_a_at	15.8151	5.89757	0.372908	acetyl-Coenzyme A acyltransferase 2 (mitochondrial 3-oxoacyl-Coenzyme A thiolase)	Acaa2
1420868_s_at	48.2191	17.9579	0.372423	transmembrane emp24 domain trafficking protein 2	Tmed2
1456040_at	91.0519	33.5278	0.368227	splicing factor 3b, subunit 2	Sf3b2
1422659_at	37.4162	13.7678	0.367963	calcium/calmodulin-dependent protein kinase II, delta	Camk2d
1426168_a_at	299.203	109.06	0.364501	T cell receptor alpha variable 9D-3	Trav9d-3
1421340_at	55.9317	20.3751	0.364285	mitogen-activated protein kinase kinase kinase 5	Map3k5
1419769_at	177.395	64.2847	0.362381	CD22 antigen	Cd22
1450379_at	16.0231	5.80064	0.362018	moesin	Msn
1452077_at	159.203	57.0001	0.358035	DEAD (Asp-Glu-Ala-Asp) box polypeptide 3, Y-linked	Ddx3y
1421287_a_at	79.7696	28.3681	0.355625	platelet/endothelial cell adhesion molecule 1	Pecam1
1451332_at	38.9854	13.8352	0.354883	zinc finger protein 521	Zfp521
1427548_a_at	80.1087	28.2905	0.353151	chloride channel, nucleotide-sensitive, 1A	Clns1a
1438716_at	42.6669	14.9454	0.35028	tripartite motif-containing 30D	Trim30d
1426169_a_at	100.961	34.7061	0.343759	linker for activation of T cells family, member 2	Lat2
1436519_a_at	63.8893	21.6499	0.338865	RIKEN cDNA 1110057K04 gene	1110057K04Rik
1417716_at	63.0354	21.2741	0.337494	glutamate oxaloacetate transaminase 2, mitochondrial	Got2
1421326_at	111.952	37.4122	0.334181	colony stimulating factor 2 receptor, beta, low-affinity (granulocyte-macrophage)	Csf2rb
1450008_a_at	146.49	48.951	0.33416	catenin (cadherin associated protein), beta 1	Ctnnb1
1421008_at	88.0085	29.2697	0.332578	radical S-adenosyl methionine domain containing 2	Rsad2
1423446_at	24.1947	7.94692	0.328457	death-associated protein kinase 3	Dapk3
AFFX-r2-Bs-phe-5_at	18.789	6.10299	0.324817	---	---
1431592_a_at	40.8371	13.2578	0.324651	SH3-domain kinase binding protein 1	Sh3kbp1
AFFX-PheX-5_at	18.2943	5.91636	0.323399	---	---
1448749_at	132.557	42.416	0.319983	pleckstrin	Plek
1451726_at	26.9094	8.60281	0.319696	myotubularin related protein 6	Mtmr6
1448119_at	212.508	66.8448	0.314552	2,3-bisphosphoglycerate mutase	Bpgm
1416332_at	153.928	48.3837	0.314327	cold inducible RNA binding protein	Cirbp
1424225_at	39.228	12.2873	0.313228	ankyrin repeat and SOCS box-containing 8	Asb8
1451518_at	20.6363	6.18217	0.299578	zinc finger protein 709	Zfp709
1419744_at	300.548	89.8204	0.298856	histocompatibility 2, class II, locus Mb2	H2-DMb2
1425326_at	52.5312	15.3597	0.292391	ATP citrate lyase	Acly
1421813_a_at	714.002	207.68	0.290868	prosaposin	Psap
1430172_a_at	34.218	9.66872	0.282562	cytochrome P450, family 4, subfamily f, polypeptide 16 /// predicted gene 9705	Cyp4f16 /// Gm9705
1421141_a_at	385.53	108.563	0.281594	forkhead box P1	Foxp1
1454169_a_at	110.804	30.4988	0.27525	epithelial stromal interaction 1 (breast)	Epsti1
1453367_a_at	65.2659	17.9248	0.274643	abhydrolase domain containing 12	Abhd12
1415969_s_at	58.1793	15.5672	0.267573	kidney androgen regulated protein	Kap
1427567_a_at	49.7436	12.7862	0.257043	tropomyosin 3, gamma	Tpm3
1426439_at	81.3082	20.588	0.25321	DEAD (Asp-Glu-Ala-Asp) box polypeptide 3, Y-linked	Ddx3y
1421871_at	68.0421	16.6859	0.245229	SH3-binding domain glutamic acid-rich protein like	Sh3bgrl
1433446_at	39.7851	8.75179	0.219976	3-hydroxy-3-methylglutaryl-Coenzyme A synthase 1	Hmgcs1

## Sheet: DEGs of ECTV-C57BL mice at10dpi
Additional file 1
The list of differentially expressed genes in ECTV-infected C57BL/6 mice at 10 dpi.
ProbeSetID	C57BL/6 Day 0	C57BL/6 Day 10	Ratio (Day 10 vs Day 0)	Gene Title	Gene Symbol
1427262_at	7.07545	356.374	50.3677	inactive X specific transcripts	Xist
1436936_s_at	45.6811	1830.01	40.0607	inactive X specific transcripts	Xist
1427126_at	22.2099	582.524	26.2281	heat shock protein 1B	Hspa1b
1427263_at	7.0223	159.402	22.6993	inactive X specific transcripts	Xist
1419060_at	48.3691	1076.87	22.2636	granzyme B	Gzmb
1427127_x_at	30.9978	642.232	20.7187	heat shock protein 1B	Hspa1b
1420549_at	8.72997	155.777	17.844	guanylate binding protein 1 /// interferon-induced guanylate-binding protein 1-like	Gbp1 /// LOC100047734
1452318_a_at	85.0939	1305.74	15.3447	heat shock protein 1B	Hspa1b
1452388_at	24.2889	370.327	15.2468	heat shock protein 1A	Hspa1a
1419594_at	46.8194	656.388	14.0196	cathepsin G	Ctsg
1449965_at	22.3872	225.292	10.0634	mast cell protease 8	Mcpt8
1417601_at	129.606	1132.18	8.7355	regulator of G-protein signaling 1	Rgs1
1426161_at	13.0474	113.729	8.71656	---	---
1422280_at	78.5432	605.411	7.708	granzyme K	Gzmk
1425451_s_at	136.694	980.619	7.17383	chitinase 3-like 3 /// chitinase 3-like 4	Chi3l3 /// Chi3l4
1419669_at	124.325	873.898	7.02913	proteinase 3	Prtn3
1452794_x_at	7.71071	54.0318	7.00737	RIKEN cDNA 4933402N22 gene /// predicted gene 5861 /// predicted gene 6460 /// spermatogenesis associated glutamate (E)-rich protein 1, pseudogene 1	4933402N22Rik /// Gm5861 /// Gm6460 /// Speer1-ps1
1452536_s_at	31.8627	215.209	6.75427	immunoglobulin kappa chain variable 1 (V1) /// immunoglobulin kappa chain variable 9-120	Igk-V1 /// Igkv9-120
1427346_at	7.84005	51.2683	6.53928	predicted gene 10439 /// predicted gene 15080 /// predicted gene 15085 /// predicted gene 15093 /// predicted gene 15107 /// predicted gene 15114 /// predicted gene 15128 /// leucine zipper protein 4 /// ovary testis transcribed	Gm10439 /// Gm15080 /// Gm15085 /// Gm15093 /// Gm15107 /// Gm15114 /// Gm15128 /// Luzp4 /// Ott
1427851_x_at	14.2725	85.4471	5.98683	Immunoglobulin heavy chain (J558 family) /// Immunoglobulin heavy constant mu /// Immunoglobulin heavy variable 1-72	Igh-VJ558 /// Ighm /// Ighv1-72
1427765_a_at	9.90299	57.054	5.76128	T cell receptor beta, joining region	Tcrb-J
1428129_at	28.6726	163.022	5.68564	lectin, mannose-binding, 1	Lman1
1425871_a_at	227.869	1260.3	5.53084	immunoglobulin kappa chain variable 28 (V28)	Igk-V28
1417898_a_at	445.187	2454.17	5.51267	granzyme A	Gzma
1450488_at	37.2916	204.674	5.48847	chemokine (C-C motif) ligand 24	Ccl24
1423100_at	175.487	938.482	5.34788	FBJ osteosarcoma oncogene	Fos
1425225_at	170.15	890.177	5.23171	Fc receptor, IgG, low affinity IV	Fcgr4
1425947_at	7.00965	36.5278	5.21108	interferon gamma	Ifng
1450297_at	6.15393	31.2386	5.0762	interleukin 6	Il6
1417256_at	5.12215	25.8583	5.04833	matrix metallopeptidase 13	Mmp13
1416593_at	44.9508	224.626	4.99716	glutaredoxin	Glrx
1428942_at	232.863	1155.7	4.963	metallothionein 2	Mt2
1420572_at	39.6451	196.433	4.95479	membrane-spanning 4-domains, subfamily A, member 3	Ms4a3
1448730_at	12.9048	62.5646	4.84817	carboxypeptidase A3, mast cell	Cpa3
1426174_s_at	168.118	813.493	4.83883	Immunoglobulin heavy chain (gamma polypeptide)	Ighg
1422120_at	104.687	503.314	4.80779	ELL associated factor 2	Eaf2
1419764_at	481.107	2299.6	4.77981	chitinase 3-like 3	Chi3l3
1451965_at	248.253	1155.91	4.65619	immunoglobulin kappa chain variable 28 (V28) /// immunoglobulin kappa variable 6-14 /// immunoglobulin kappa variable 6-23 /// immunoglobulin kappa variable 8-19	Igk-V28 /// Igkv6-14 /// Igkv6-23 /// Igkv8-19
1415960_at	135.047	618.727	4.58159	myeloperoxidase	Mpo
1419561_at	15.9541	72.0782	4.51786	chemokine (C-C motif) ligand 3	Ccl3
1422928_at	72.2632	320.25	4.43172	elastase, neutrophil expressed	Elane
1452754_at	161.802	706.415	4.36592	cysteine-rich with EGF-like domains 2	Creld2
1450330_at	6.19634	26.7448	4.31623	interleukin 10	Il10
1419684_at	26.3124	112.917	4.2914	chemokine (C-C motif) ligand 8 /// c-C motif chemokine 8-like	Ccl8 /// LOC100503254
1425738_at	215.872	920.625	4.26468	Immunoglobulin kappa chain complex	Igk
1419598_at	19.2724	81.7723	4.24299	membrane-spanning 4-domains, subfamily A, member 6D	Ms4a6d
1421775_at	7.85908	32.424	4.12567	Fc receptor, IgE, high affinity I, alpha polypeptide	Fcer1a
1442018_at	20.0122	82.4024	4.11761	B cell translocation gene 1, anti-proliferative	Btg1
1427792_at	10.3035	41.35	4.01319	---	---
1421217_a_at	204.276	819.759	4.01299	lectin, galactose binding, soluble 9	Lgals9
1427860_at	113.501	453.819	3.99836	Immunoglobulin kappa variable 6-14	Igkv6-14
1438040_a_at	309.662	1201.82	3.88106	heat shock protein 90, beta (Grp94), member 1	Hsp90b1
1448377_at	843.999	3267.72	3.87172	secretory leukocyte peptidase inhibitor	Slpi
1419152_at	44.6053	171.328	3.84097	RIKEN cDNA 2810417H13 gene	2810417H13Rik
1450790_at	7.31244	28.0724	3.83899	thyroglobulin	Tg
1419762_at	75.3899	286.471	3.79986	ubiquitin D	Ubd
1427747_a_at	194.208	732.938	3.77398	lipocalin 2	Lcn2
1420310_at	103.792	389.088	3.74872	---	---
1416939_at	190.338	713.328	3.74768	pyrophosphatase (inorganic) 1	Ppa1
1417267_s_at	38.7228	144.946	3.74317	FK506 binding protein 11	Fkbp11
1419599_s_at	33.6495	125.896	3.74139	membrane-spanning 4-domains, subfamily A, member 6D	Ms4a6d
AFFX-GapdhMur/M32599_5_at	626.908	2337.81	3.72912	glyceraldehyde-3-phosphate dehydrogenase	Gapdh
1417262_at	5.87559	21.8879	3.72523	prostaglandin-endoperoxide synthase 2	Ptgs2
1441228_at	24.7578	91.725	3.70488	apolipoprotein L domain containing 1	Apold1
1452535_at	70.2738	259.638	3.69467	Immunoglobulin heavy constant mu	Ighm
1426201_at	56.1707	207.415	3.69257	immunoglobulin kappa chain variable 4-72	Igkv4-72
1419042_at	197.211	718.542	3.64351	interferon inducible GTPase 1	Iigp1
1419573_a_at	290.804	1051.55	3.61599	lectin, galactose binding, soluble 1	Lgals1
1417976_at	80.7141	289.471	3.58637	adenosine deaminase	Ada
1419043_a_at	408.987	1459.88	3.56949	interferon inducible GTPase 1	Iigp1
1420788_at	71.2021	253.801	3.56451	killer cell lectin-like receptor subfamily G, member 1	Klrg1
1418248_at	9.35306	33.2432	3.55426	galactosidase, alpha	Gla
1427102_at	75.9243	268.51	3.53654	schlafen 4	Slfn4
1426936_at	12.1791	42.8679	3.51978	cDNA sequence BC005512 /// RIKEN cDNA F630007L15 gene /// predicted gene 6958	BC005512 /// F630007L15Rik /// Gm6958
1439920_at	16.9478	58.9754	3.47983	---	---
1419647_a_at	21.2577	73.7854	3.471	immediate early response 3	Ier3
1416076_at	64.9521	221.454	3.4095	cyclin B1 /// predicted gene 5593	Ccnb1 /// Gm5593
1451064_a_at	90.406	307.409	3.40031	phosphoserine aminotransferase-like /// phosphoserine aminotransferase 1	LOC100047252 /// Psat1
1447329_at	78.2021	263.535	3.36993	---	---
1448824_at	56.2417	189.369	3.36705	ubiquitin-conjugating enzyme E2J 1	Ube2j1
1448830_at	311.369	1033.18	3.31819	dual specificity phosphatase 1	Dusp1
1430991_at	32.4429	107.373	3.3096	RIKEN cDNA 1810014B01 gene	1810014B01Rik
1418240_at	224.827	738.374	3.28418	guanylate binding protein 2	Gbp2
1420394_s_at	167.412	546.485	3.26432	glycoprotein 49 A /// leukocyte immunoglobulin-like receptor, subfamily B, member 4	Gp49a /// Lilrb4
1454686_at	25.5389	83.0805	3.2531	RIKEN cDNA 6430706D22 gene /// RIKEN cDNA A730008H23 gene /// Holliday junction recognition protein	6430706D22Rik /// A730008H23Rik /// Hjurp
1449235_at	19.2071	62.4216	3.24992	Fas ligand (TNF superfamily, member 6)	Fasl
1419298_at	48.5996	157.47	3.24016	paraoxonase 3	Pon3
1415988_at	21.8862	70.2685	3.21064	high density lipoprotein (HDL) binding protein	Hdlbp
1418776_at	97.0477	311.009	3.2047	guanylate-binding protein 8	Gbp8
1429947_a_at	70.4415	223.114	3.16736	Z-DNA binding protein 1	Zbp1
1425881_at	34.2011	107.77	3.15108	pregnancy-specific glycoprotein 28	Psg28
1427256_at	6.28427	19.7939	3.14975	versican	Vcan
1420425_at	40.3564	126.725	3.14014	PR domain containing 1, with ZNF domain	Prdm1
1450860_at	135.759	424.637	3.12788	leucine aminopeptidase 3	Lap3
1418206_at	171.399	533.869	3.11478	stromal cell-derived factor 2-like 1	Sdf2l1
1440173_x_at	4.59769	14.2645	3.10254	selectin, platelet	Selp
1427503_at	1081.03	3350.06	3.09894	Immunoglobulin heavy constant gamma 3	Ighg3
1434280_at	73.9022	228.894	3.09726	---	---
1460271_at	59.5196	183.335	3.08025	triggering receptor expressed on myeloid cells 3	Trem3
1427757_at	31.1769	95.6037	3.06649	immunoglobulin kappa chain complex	Igk
1419943_s_at	80.4626	245.198	3.04735	cyclin B1 /// predicted gene 5593	Ccnb1 /// Gm5593
1430980_a_at	530.876	1614.3	3.04082	eukaryotic translation initiation factor 4A1	Eif4a1
1429156_at	44.8133	135.524	3.0242	centromere protein W	Cenpw
1454011_a_at	25.6844	77.3064	3.00986	replication protein A2	Rpa2
1426645_at	244.548	732.235	2.99424	heat shock protein 90, alpha (cytosolic), class A member 1	Hsp90aa1
1435906_x_at	300.032	895.369	2.98424	guanylate binding protein 2	Gbp2
1460302_at	29.7743	88.46	2.97102	thrombospondin 1	Thbs1
1416757_at	24.8842	73.9164	2.97042	Zwilch, kinetochore associated, homolog (Drosophila)	Zwilch
1424065_at	411.254	1210.23	2.94279	ER degradation enhancer, mannosidase alpha-like 1	Edem1
1451257_at	6.98561	20.4678	2.93	acyl-CoA synthetase long-chain family member 6	Acsl6
1439266_a_at	37.6475	110.215	2.92754	polymerase (RNA) III (DNA directed) polypeptide K	Polr3k
1449984_at	6.19634	18.115	2.9235	chemokine (C-X-C motif) ligand 2	Cxcl2
1460423_x_at	545.128	1592.4	2.92115	immunoglobulin kappa chain variable 1 (V1) /// immunoglobulin kappa chain variable 9-120	Igk-V1 /// Igkv9-120
1434046_at	10.7719	31.2994	2.90566	expressed sequence AA467197	AA467197
1417205_at	104.51	300.952	2.87964	KDEL (Lys-Asp-Glu-Leu) endoplasmic reticulum protein retention receptor 2	Kdelr2
1431213_a_at	512.244	1470.39	2.87049	predicted gene 3579	Gm3579
1420828_s_at	125.23	359.2	2.86833	tyrosine 3-monooxygenase/tryptophan 5-monooxygenase activation protein, theta polypeptide	Ywhaq
1418652_at	212.386	607.817	2.86184	chemokine (C-X-C motif) ligand 9	Cxcl9
1423566_a_at	48.128	136.888	2.84425	heat shock 105kDa/110kDa protein 1	Hsph1
1429734_at	17.8578	50.655	2.83657	RIKEN cDNA 4632434I11 gene	4632434I11Rik
1427548_a_at	80.1087	227.16	2.83565	chloride channel, nucleotide-sensitive, 1A	Clns1a
1450753_at	277.061	784.285	2.83073	natural killer cell group 7 sequence	Nkg7
1423333_at	45.5915	128.866	2.82653	endoplasmic reticulum-golgi intermediate compartment (ERGIC) 1	Ergic1
1451858_at	19.4515	54.6779	2.81099	MAS-related GPR, member A2A /// MAS-related GPR, member A2B	Mrgpra2a /// Mrgpra2b
1424537_at	4.65124	13.0458	2.8048	predicted gene 10921 /// predicted gene 10922 /// predicted gene 14345 /// predicted gene 14346 /// predicted gene 14347 /// predicted gene 14351 /// predicted gene 14374 /// predicted gene 2777 /// predicted gene 2784 /// predicted gene 2799 /// predicted gene 2825 /// predicted gene 2863 /// predicted gene 2913 /// predicted gene 2964 /// predicted gene 3701 /// predicted gene 3706 /// predicte…	Gm10921 /// Gm10922 /// Gm14345 /// Gm14346 /// Gm14347 /// Gm14351 /// Gm14374 /// Gm2777 /// Gm2784 /// Gm2799 /// Gm2825 /// Gm2863 /// Gm2913 /// Gm2964 /// Gm3701 /// Gm3706 /// Gm3750 /// Gm3763 /// Gm5925 /// Gmcl1l /// LOC100861966 /// LOC100861971 /// LOC100862067 /// LOC100862274 /// LOC100862323 /// LOC100862329 /// LOC100862341 /// LOC100862369 /// LOC100862389
1424727_at	58.7761	164.702	2.80219	chemokine (C-C motif) receptor 5	Ccr5
1428544_at	131.851	368.827	2.79731	RIKEN cDNA 0610007L01 gene	0610007L01Rik
1425803_a_at	33.2902	93.0378	2.79475	methyl-CpG binding domain protein 2	Mbd2
1424942_a_at	81.9441	225.702	2.75434	myelocytomatosis oncogene	Myc
1422979_at	5.4066	14.8467	2.74603	suppressor of variegation 3-9 homolog 2 (Drosophila)	Suv39h2
1428593_at	167.935	460.783	2.74382	RIKEN cDNA 1700029F09 gene	1700029F09Rik
1416299_at	109.664	300.653	2.74158	Shc SH2-domain binding protein 1	Shcbp1
1421260_a_at	142.867	391.519	2.74045	spermidine synthase	Srm
1420558_at	42.8715	117.441	2.73938	selectin, platelet	Selp
1435490_at	66.0581	180.927	2.73891	hexokinase 3	Hk3
1425993_a_at	273.302	747.825	2.73626	heat shock 105kDa/110kDa protein 1	Hsph1
1450907_at	404.327	1105.17	2.73336	signal peptidase complex subunit 2 homolog (S. cerevisiae)	Spcs2
1428130_at	137.413	375.411	2.73199	lectin, mannose-binding, 1	Lman1
1449699_s_at	35.4646	96.8719	2.73151	RIKEN cDNA C330027C09 gene	C330027C09Rik
1423722_at	238.447	649.375	2.72335	vacuole membrane protein 1	Vmp1
1421578_at	47.1772	128.181	2.71701	chemokine (C-C motif) ligand 4	Ccl4
1449207_a_at	35.966	97.4224	2.70874	kinesin family member 20A	Kif20a
1452242_at	83.3356	225.365	2.7043	centrosomal protein 55	Cep55
1442798_x_at	88.4521	238.785	2.69959	hexokinase 3	Hk3
1421534_at	31.2696	84.3943	2.69892	deafness, autosomal dominant 5 (human)	Dfna5
1453107_s_at	17.7067	47.7702	2.69786	RIKEN cDNA 4933413G19 gene /// forkhead box M1 /// phosphatidylethanolamine binding protein 1	4933413G19Rik /// Foxm1 /// Pebp1
1429172_a_at	39.5678	106.651	2.6954	non-SMC condensin I complex, subunit G	Ncapg
1454608_x_at	8.09751	21.7588	2.6871	transthyretin	Ttr
1427857_x_at	54.5322	146.266	2.6822	Immunoglobulin kappa variable 4-68	Igkv4-68
1428112_at	535.322	1435.37	2.68132	mesencephalic astrocyte-derived neurotrophic factor	Manf
1448604_at	77.1375	206.004	2.67061	uridine-cytidine kinase 2	Uck2
1430193_at	77.4322	206.748	2.67005	cancer susceptibility candidate 5	Casc5
1430802_at	55.8921	149.028	2.66636	histocompatibility 2, Q region locus 5	H2-Q5
1430031_at	14.4358	38.396	2.65977	inositol polyphosphate multikinase	Ipmk
1450293_at	8.65778	23.0234	2.65928	melanoma antigen, family B, 3	Mageb3
1430893_at	6.61729	17.5888	2.658	major urinary protein 10	Mup10
1440815_x_at	6.19634	16.427	2.65109	predicted gene 8267	Gm8267
1438676_at	45.2272	119.869	2.65037	guanylate binding protein 6	Gbp6
1442812_at	7.81662	20.6998	2.64818	predicted gene 10482	Gm10482
1418531_at	49.2449	130.373	2.64744	oocyte secreted protein 1	Oosp1
1434882_at	128.258	339.45	2.64662	metadherin	Mtdh
1416234_at	241.044	637.785	2.64593	leucine rich repeat containing 59	Lrrc59
1431105_a_at	29.0114	76.7021	2.64386	transmembrane protein 33	Tmem33
1449930_a_at	129.535	342.317	2.64265	signal sequence receptor, beta	Ssr2
1453596_at	16.5673	43.6714	2.636	inhibitor of DNA binding 2	Id2
1424556_at	15.1798	40.0006	2.63512	pyrroline-5-carboxylate reductase 1	Pycr1
1417876_at	70.3193	185.275	2.63476	Fc receptor, IgG, high affinity I	Fcgr1
1418937_at	5.53118	14.5569	2.63178	deiodinase, iodothyronine, type II	Dio2
1421571_a_at	1412.08	3713.88	2.63008	lymphocyte antigen 6 complex, locus C1 /// lymphocyte antigen 6 complex, locus C2	Ly6c1 /// Ly6c2
1429295_s_at	80.332	210.966	2.62618	thyroid hormone receptor interactor 13	Trip13
1449139_at	467.367	1227.02	2.62539	oligosaccharyltransferase complex subunit	Ostc
1448687_at	143.873	377.108	2.62112	family with sequence similarity 132, member A	Fam132a
1446715_at	6.76783	17.6999	2.61529	ATP-binding cassette, sub-family A (ABC1), member 13	Abca13
1448191_at	131.976	342.323	2.59383	polo-like kinase 1	Plk1
1456340_at	43.8474	113.718	2.5935	Methyltransferase like 11A	Mettl11a
1419149_at	21.2577	55.1188	2.59289	serine (or cysteine) peptidase inhibitor, clade E, member 1	Serpine1
1449615_s_at	28.4208	73.566	2.58846	high density lipoprotein (HDL) binding protein	Hdlbp
1449925_at	268.868	695.347	2.5862	chemokine (C-X-C motif) receptor 3	Cxcr3
1417063_at	728.827	1884.06	2.58506	complement component 1, q subcomponent, beta polypeptide	C1qb
1453077_a_at	11.1801	28.8628	2.58163	small nuclear RNA activating complex, polypeptide 3	Snapc3
1434279_at	55.7312	143.869	2.58147	---	---
1431506_s_at	142.325	367.32	2.58085	predicted gene, 17748 /// peptidyl prolyl isomerase H	Gm17748 /// Ppih
1424923_at	779.004	2007.54	2.57705	serine (or cysteine) peptidase inhibitor, clade A, member 3G	Serpina3g
1455061_a_at	15.8151	40.6483	2.57022	acetyl-Coenzyme A acyltransferase 2 (mitochondrial 3-oxoacyl-Coenzyme A thiolase)	Acaa2
1419504_at	10.0349	25.7585	2.56688	monoacylglycerol O-acyltransferase 1	Mogat1
1452418_at	149.471	383.612	2.56647	---	---
1451054_at	6.49195	16.615	2.55933	orosomucoid 1	Orm1
1421947_at	66.0354	168.561	2.55258	guanine nucleotide binding protein (G protein), gamma 12	Gng12
1419549_at	6.68388	17.061	2.55256	arginase, liver	Arg1
1442058_s_at	23.8047	60.7008	2.54995	proteasome (prosome, macropain) 26S subunit, ATPase 3, interacting protein	Psmc3ip
1448466_at	47.3983	120.825	2.54915	cell division cycle associated 5	Cdca5
1430530_s_at	71.9691	183.351	2.54764	NmrA-like family domain containing 1	Nmral1
1425260_at	25.2545	64.3162	2.54673	albumin	Alb
1430780_a_at	23.1014	58.8117	2.54581	phosphomannomutase 1	Pmm1
1442167_at	23.0574	58.5154	2.53781	cytoplasmic FMR1 interacting protein 2	Cyfip2
1448441_at	233.296	591.659	2.53609	CDC28 protein kinase 1b /// predicted pseudogene 6340	Cks1b /// Gm6340
1416867_at	21.8862	55.4801	2.53494	blocked early in transport 1 homolog (S. cerevisiae)	Bet1
1453152_at	10.9649	27.7682	2.53248	MAM domain containing 2	Mamdc2
1452128_a_at	113.59	287.525	2.53124	BRCA1/BRCA2-containing complex, subunit 3	Brcc3
1416346_at	58.6189	148.18	2.52785	translocase of inner mitochondrial membrane 8 homolog a1 (yeast)	Timm8a1
1427797_s_at	23.244	58.5274	2.51795	---	---
1425815_a_at	89.8812	225.924	2.51359	hyaluronan mediated motility receptor (RHAMM)	Hmmr
1444207_at	10.0217	25.1883	2.51336	---	---
1427859_at	15.5413	39.0355	2.51173	immunoglobulin kappa variable 6-15	Igkv6-15
1422547_at	585.728	1470.01	2.50972	RAN binding protein 1	Ranbp1
1429006_s_at	19.4697	48.8017	2.50655	alpha tubulin acetyltransferase 1	Atat1
1421685_at	12.8823	32.2479	2.50328	C-type lectin domain family 4, member b1	Clec4b1
1432538_a_at	37.2117	93.1187	2.50241	replication factor C (activator 1) 3	Rfc3
1417409_at	73.799	184.622	2.50169	Jun oncogene	Jun
1450424_a_at	61.4696	153.754	2.50131	interleukin 18 binding protein	Il18bp
1449983_a_at	29.0162	72.4605	2.49724	NAD(P)H dehydrogenase, quinone 2	Nqo2
1428519_at	37.8903	94.5798	2.49615	RIKEN cDNA 2610528E23 gene	2610528E23Rik
1455439_a_at	783.104	1952.13	2.49281	lectin, galactose binding, soluble 1	Lgals1
1440370_at	5.26834	13.0887	2.48441	ATP-binding cassette, sub-family A (ABC1), member 13	Abca13
1450716_at	34.31	85.2254	2.48399	a disintegrin-like and metallopeptidase (reprolysin type) with thrombospondin type 1 motif, 1	Adamts1
1450735_at	84.6187	209.658	2.47768	partner of NOB1 homolog (S. cerevisiae)	Pno1
1456163_at	14.0437	34.7572	2.47493	family with sequence similarity 72, member A	Fam72a
1426170_a_at	200.299	494.926	2.47094	CD8 antigen, beta chain 1	Cd8b1
1432249_a_at	24.632	60.6566	2.46251	excision repaiross-complementing rodent repair deficiency, complementation group 8	Ercc8
1418274_at	252.964	622.448	2.46062	predicted gene 10349 /// predicted pseudogene 9386 /// nuclear transport factor 2 /// nuclear transport factor 2, pseudogene 1	Gm10349 /// Gm9386 /// Nutf2 /// Nutf2-ps1
1417777_at	70.0109	172.23	2.46004	prostaglandin reductase 1	Ptgr1
1417883_at	59.6284	146.628	2.45904	glutathione S-transferase, theta 2	Gstt2
1449171_at	46.9927	115.534	2.45855	Ttk protein kinase	Ttk
1449254_at	15.4813	37.9992	2.45452	secreted phosphoprotein 1	Spp1
1417523_at	53.4522	131.008	2.45094	pleckstrin	Plek
1453172_at	33.7202	82.5887	2.44923	heat shock protein 70 family, member 13	Hspa13
1425156_at	192.302	469.888	2.44349	guanylate binding protein 7	Gbp7
1452115_a_at	15.7632	38.5149	2.44335	polo-like kinase 4	Plk4
1424520_at	25.8307	63.0371	2.44039	RIKEN cDNA 2010305A19 gene	2010305A19Rik
1437396_at	33.7878	82.4521	2.44029	cAMP responsive element binding protein 3-like 2	Creb3l2
1436530_at	187.982	458.702	2.44013	predicted gene 11428 /// extracellular peptidase inhibitor-like	Gm11428 /// LOC100504934
1418480_at	735	1792.67	2.43901	pro-platelet basic protein	Ppbp
1448061_at	41.9659	101.994	2.43041	macrophage scavenger receptor 1	Msr1
1438833_at	19.8403	48.1307	2.4259	cancer susceptibility candidate 5	Casc5
1418318_at	10.4682	25.3874	2.4252	ring finger protein 128	Rnf128
1423555_a_at	44.9795	109.066	2.4248	interferon-induced protein 44	Ifi44
1424321_at	127.02	307.391	2.42002	replication factor C (activator 1) 4	Rfc4
1428154_s_at	52.4374	126.629	2.41486	phosphatidic acid phosphatase type 2 domain containing 1B	Ppapdc1b
1424046_at	117.036	282.585	2.41451	budding uninhibited by benzimidazoles 1 homolog (S. cerevisiae)	Bub1
1438133_a_at	71.7021	172.952	2.41209	cysteine rich protein 61	Cyr61
1416809_at	11.4287	27.5002	2.40624	cytochrome P450, family 3, subfamily a, polypeptide 11	Cyp3a11
1428670_at	32.0269	77.0325	2.40524	---	---
1422483_a_at	401.308	964.526	2.40345	cytochrome c, somatic	Cycs
1429737_a_at	41.084	98.5481	2.3987	cardiolipin synthase 1	Crls1
1458347_s_at	16.8123	40.2668	2.39507	transmembrane protease, serine 2	Tmprss2
1452800_a_at	82.45	197.422	2.39445	apolipoprotein O	Apoo
1424300_at	81.1535	194.304	2.39428	gem (nuclear organelle) associated protein 6 /// predicted pseudogene 6253	Gemin6 /// Gm6253
1447927_at	234.119	560.078	2.39228	guanylate-binding protein 10 /// guanylate binding protein 6	Gbp10 /// Gbp6
1417141_at	540.12	1291.87	2.39183	interferon gamma induced GTPase	Igtp
1448769_at	208.199	497.718	2.39059	solute carrier family 35, member B1	Slc35b1
1422557_s_at	225.552	539.038	2.38986	metallothionein 1	Mt1
1436481_at	36.0662	86.1187	2.3878	ATPase, Cu++ transporting, beta polypeptide	Atp7b
1423969_at	147.712	352.198	2.38435	nucleoporin Nup37-like /// nucleoporin 37	LOC634555 /// Nup37
1424128_x_at	78.5354	187.049	2.38172	aurora kinase B	Aurkb
1454567_at	9.39613	22.3277	2.37626	RIKEN cDNA 4933404K13 gene	4933404K13Rik
1449288_at	20.7959	49.3444	2.37279	growth differentiation factor 3	Gdf3
1448562_at	27.6185	65.4672	2.37041	uridine phosphorylase 1	Upp1
1428713_s_at	76.8897	182.091	2.36821	GINS complex subunit 2 (Psf2 homolog)	Gins2
1429404_at	13.6935	32.4055	2.36648	RIKEN cDNA 2010317E24 gene	2010317E24Rik
1428480_at	50.2121	118.822	2.36641	cell division cycle associated 8	Cdca8
1419270_a_at	256.245	606.379	2.3664	deoxyuridine triphosphatase	Dut
1430692_a_at	18.6058	43.7707	2.35253	sel-1 suppressor of lin-12-like (C. elegans)	Sel1l
AFFX-GapdhMur/M32599_M_at	1242.97	2922.42	2.35117	glyceraldehyde-3-phosphate dehydrogenase	Gapdh
1450694_at	194.614	457.409	2.35034	FK506 binding protein 2	Fkbp2
1419372_at	45.8162	107.681	2.35029	golgi SNAP receptor complex member 2	Gosr2
1452731_x_at	9.50517	22.3156	2.34773	predicted gene 10340 /// predicted gene 10406 /// predicted gene 10409 /// predicted gene 2897 /// alpha-takusan pseudogene /// predicted gene 3095 /// predicted gene 3173 /// predicted gene 3239 /// predicted gene 3298 /// predicted gene 3317 /// predicted gene 3373 /// predicted gene 3383 /// predicted gene 3500 /// predicted gene 3558 /// predicted gene 3636 /// predicted gene 3642 /// predict…	Gm10340 /// Gm10406 /// Gm10409 /// Gm2897 /// Gm3002 /// Gm3095 /// Gm3173 /// Gm3239 /// Gm3298 /// Gm3317 /// Gm3373 /// Gm3383 /// Gm3500 /// Gm3558 /// Gm3636 /// Gm3642 /// Gm3667 /// Gm3696 /// Gm3739 /// Gm5796 /// LOC100861615
1429993_s_at	7.34412	17.2083	2.34314	predicted gene 10471 /// predicted gene 5862 /// predicted gene 7347 /// spermatogenesis associated glutamate (E)-rich protein 4b	Gm10471 /// Gm5862 /// Gm7347 /// Speer4b
1451006_at	60.9	142.675	2.34277	xanthine dehydrogenase	Xdh
1432361_a_at	54.4987	127.571	2.34081	centromere protein P	Cenpp
1416120_at	175.035	409.304	2.33841	ribonucleotide reductase M2	Rrm2
1429375_at	69.6195	162.792	2.33831	anaphase promoting complex subunit 10	Anapc10
1423522_at	176.83	413.425	2.33798	nucleoplasmin 3 /// nucleoplasmin 3, pseudogene 1	Npm3 /// Npm3-ps1
1426208_x_at	22.3641	52.2423	2.33599	pleiomorphic adenoma gene-like 1	Plagl1
1449009_at	826.128	1929.18	2.3352	T cell specific GTPase 1 /// T cell specific GTPase 2	Tgtp1 /// Tgtp2
1453668_at	4.71531	11.004	2.33366	RIKEN cDNA 3110052M02 gene	3110052M02Rik
1420886_a_at	1131.96	2641.04	2.33315	X-box binding protein 1	Xbp1
1418527_a_at	62.7047	145.912	2.32696	serine/arginine-rich splicing factor 10	Srsf10
1451056_at	76.0363	176.656	2.3233	proteasome (prosome, macropain) 26S subunit, non-ATPase, 7	Psmd7
1449991_at	41.8823	97.262	2.32227	CD244 natural killer cell receptor 2B4	Cd244
1422316_at	28.7675	66.7764	2.32125	glycoprotein 1b, alpha polypeptide	Gp1ba
1423746_at	502.9	1166.48	2.3195	thioredoxin domain containing 5	Txndc5
1436509_at	129.807	301.062	2.3193	malectin	Mlec
1417393_a_at	515.805	1195.58	2.31789	family with sequence similarity 132, member A	Fam132a
1456741_s_at	20.3569	47.1769	2.31749	glycoprotein m6a	Gpm6a
1417458_s_at	818.789	1893.94	2.3131	CDC28 protein kinase regulatory subunit 2 /// predicted gene 12891 /// predicted gene, 19945 /// cyclin-dependent kinases regulatory subunit 2-like	Cks2 /// Gm12891 /// Gm19945 /// LOC100044750
1434484_at	82.0511	189.537	2.30999	RIKEN cDNA 1100001G20 gene	1100001G20Rik
1423082_at	84.0354	194.08	2.30951	Der1-like domain family, member 1	Derl1
1417911_at	246.808	569.117	2.30591	cyclin A2	Ccna2
1415989_at	174.727	402.822	2.30544	vascular cell adhesion molecule 1	Vcam1
1430332_a_at	18.3579	42.2761	2.30288	glucuronidase, beta	Gusb
1428778_at	34.4026	79.1252	2.29998	Sfi1 homolog, spindle assembly associated (yeast)	Sfi1
1429658_a_at	85.093	195.619	2.29888	structural maintenance of chromosomes 2	Smc2
1453072_at	38.1202	87.6286	2.29874	G protein-coupled receptor 160	Gpr160
1417190_at	81.8706	188.178	2.29848	nicotinamide phosphoribosyltransferase	Nampt
1452154_at	88.3359	203.009	2.29815	isoleucine-tRNA synthetase	Iars
1450723_at	8.61469	19.7971	2.29806	ISL1 transcription factor, LIM/homeodomain	Isl1
1444668_at	12.2711	28.1641	2.29516	amplified spermatogenic transcripts X encoded	Astx
1421674_at	26.2917	60.2316	2.2909	---	---
1446018_at	4.32908	9.90007	2.28688	expressed sequence C79240	C79240
1447272_s_at	9.30359	21.275	2.28675	ATPase, class V, type 10A	Atp10a
1422753_a_at	31.6537	72.3784	2.28657	polymerase (RNA) III (DNA directed) polypeptide K	Polr3k
1446887_at	12.0762	27.5996	2.28546	---	---
1429642_at	9.44416	21.5453	2.28134	zinc finger, AN1-type domain 4	Zfand4
1429570_at	49.1403	112.094	2.28111	mixed lineage kinase domain-like	Mlkl
1440144_x_at	5.6772	12.9464	2.28042	Sfi1 homolog, spindle assembly associated (yeast)	Sfi1
1418124_at	165.271	376.844	2.28016	transmembrane protein 85	Tmem85
1448740_at	64.2898	146.532	2.27924	RAN guanine nucleotide release factor	Rangrf
1430053_a_at	84.2991	192.103	2.27882	Obg-like ATPase 1	Ola1
1439552_at	6.34179	14.4419	2.27725	triple functional domain (PTPRF interacting)	Trio
1421304_at	8.54138	19.4068	2.27209	killer cell lectin-like receptor, subfamily A, member 2	Klra2
1451963_at	22.2898	50.6326	2.27156	immunoglobulin heavy chain (J558 family)	Igh-VJ558
1422537_a_at	280.199	635.486	2.26799	inhibitor of DNA binding 2	Id2
1454111_at	9.94221	22.526	2.26569	RIKEN cDNA 4930404A10 gene	4930404A10Rik
AFFX-18SRNAMur/X00686_5_at	453.803	1026.78	2.26261	---	---
1425140_at	37.4427	84.6902	2.26186	lactamase, beta 2	Lactb2
1420867_at	20.7603	46.9311	2.26062	transmembrane emp24 domain trafficking protein 2	Tmed2
1416664_at	266.369	601.869	2.25953	cell division cycle 20	Cdc20
1451951_at	118.62	267.952	2.2589	Immunoglobulin kappa variable 14-111	Igkv14-111
1416235_at	64.6208	145.969	2.25885	leucine rich repeat containing 59	Lrrc59
1419522_at	57.9674	130.915	2.25842	zinc finger, MYND domain containing 19	Zmynd19
1416191_at	83.8904	189.369	2.25733	Sec61 alpha 1 subunit (S. cerevisiae)	Sec61a1
1416605_at	115.93	261.69	2.25732	NHP2 ribonucleoprotein homolog (yeast)	Nhp2
1433892_at	27.7206	62.5351	2.25591	sperm associated antigen 5	Spag5
1417773_at	182.275	411.021	2.25495	N-acetylneuraminic acid synthase (sialic acid synthase)	Nans
1447519_x_at	14.5716	32.8247	2.25264	TPX2, microtubule-associated protein homolog (Xenopus laevis)	Tpx2
1448651_at	86.9225	195.792	2.25248	nudix (nucleoside diphosphate linked moiety X)-type motif 5	Nudt5
1451565_s_at	22.364	50.369	2.25223	urocanase domain containing 1	Uroc1
1424136_a_at	113.118	254.73	2.25189	predicted gene, 17748 /// peptidyl prolyl isomerase H	Gm17748 /// Ppih
1427756_x_at	97.7021	219.867	2.25038	Immunoglobulin heavy constant mu	Ighm
1443394_at	5.8308	13.1202	2.25016	---	---
1422953_at	122.647	275.774	2.24851	formyl peptide receptor 2	Fpr2
1450496_a_at	32.3616	72.7429	2.24782	spindle and kinetochore associated complex subunit 1	Ska1
1423675_at	21.6177	48.4617	2.24176	ubiquitin specific peptidase 1	Usp1
1455999_at	13.8406	30.9961	2.2395	cytoplasmic polyadenylated homeobox /// predicted gene 2104 /// predicted gene 2135	Cphx /// Gm2104 /// Gm2135
1451095_at	108.978	243.876	2.23785	asparagine synthetase	Asns
1437621_x_at	287.87	643.552	2.23556	3-phosphoglycerate dehydrogenase	Phgdh
1449726_at	11.2972	25.2545	2.23547	glutaredoxin 3 /// glutaredoxin 3 pseudogene	Glrx3 /// Gm12669
1454607_s_at	50.0737	111.745	2.2316	phosphoserine aminotransferase-like /// phosphoserine aminotransferase 1	LOC100047252 /// Psat1
1418281_at	95.3081	212.477	2.22937	RAD51 homolog (S. cerevisiae)	Rad51
1429270_a_at	192.902	429.934	2.22877	synaptonemal complex central element protein 2	Syce2
1434380_at	299.609	667.645	2.22839	guanylate binding protein 7	Gbp7
1455480_s_at	182.038	405.599	2.2281	ubiquitin-conjugating enzyme E2D 3	Ube2d3
1439831_at	58.2162	129.629	2.22669	---	---
1416849_at	106.365	236.768	2.22599	CDGSH iron sulfur domain 1	Cisd1
1423418_at	59.8998	133.215	2.22397	farnesyl diphosphate synthetase	Fdps
1418369_at	165.174	367.078	2.22238	DNA primase, p49 subunit	Prim1
1443264_at	10.3869	23.0833	2.22235	membrane-spanning 4-domains, subfamily A, member 2	Ms4a2
1454694_a_at	505.965	1124.03	2.22156	topoisomerase (DNA) II alpha	Top2a
1454713_s_at	34.3688	76.3457	2.22137	histidine decarboxylase	Hdc
1425271_at	31.8452	70.6972	2.22003	proteasome (prosome, macropain) 26S subunit, ATPase 3, interacting protein	Psmc3ip
1416696_at	84.0831	186.662	2.21997	DNA segment, Chr 17, Wayne State University 104, expressed	D17Wsu104e
1451345_at	26.6394	59.0078	2.21506	methylthioadenosine phosphorylase	Mtap
1418930_at	138.141	305.556	2.21192	chemokine (C-X-C motif) ligand 10	Cxcl10
1428838_a_at	16.7292	36.9863	2.21088	deoxycytidine kinase	Dck
1427837_at	173.483	383.473	2.21044	Immunoglobulin kappa chain variable 15-103	Igkv15-103
1423326_at	54.2204	119.795	2.20941	ectonucleoside triphosphate diphosphohydrolase 1	Entpd1
1452598_at	85.4271	188.566	2.20733	GINS complex subunit 1 (Psf1 homolog)	Gins1
1424708_at	446.292	983.142	2.20291	predicted pseudogene 4024 /// transmembrane emp24-like trafficking protein 10 (yeast)	Gm4024 /// Tmed10
1429557_at	13.0397	28.7012	2.20107	minichromosome maintenance deficient 8 (S. cerevisiae)	Mcm8
1438295_at	15.2623	33.5655	2.19924	---	---
1436738_at	27.8468	61.2328	2.19891	PIF1 5'-to-3' DNA helicase homolog (S. cerevisiae)	Pif1
1434158_at	14.2295	31.2796	2.19822	GDP-mannose 4, 6-dehydratase	Gmds
1455900_x_at	189.655	416.633	2.1968	transglutaminase 2, C polypeptide	Tgm2
1418722_at	1375.44	3017.23	2.19365	neutrophilic granule protein	Ngp
1429228_at	12.8002	28.0723	2.19312	RIKEN cDNA 4930534B04 gene	4930534B04Rik
1451941_a_at	99.1615	217.415	2.19253	Fc receptor, IgG, low affinity IIb	Fcgr2b
1419197_x_at	7.47909	16.3778	2.18982	hepcidin antimicrobial peptide	Hamp
1419334_at	30.5308	66.7805	2.18732	cytotoxic T-lymphocyte-associated protein 4	Ctla4
1451382_at	29.5151	64.5561	2.18722	ChaC, cation transport regulator 1	Chac1
1427094_at	68.5061	149.785	2.18646	polymerase (DNA directed), epsilon 2 (p59 subunit)	Pole2
1420465_s_at	43.6674	95.4697	2.18629	major urinary protein LOC100048885 /// major urinary protein 2-like /// major urinary protein 1 /// major urinary protein 10 /// major urinary protein 12 /// major urinary protein 13 /// major urinary protein 14 /// major urinary protein 15 /// major urinary protein 16 /// major urinary protein 19 /// major urinary protein 2 /// major urinary protein 7 /// major urinary protein 8 /// major urinar…	Gm2083 /// LOC100861909 /// Mup1 /// Mup10 /// Mup12 /// Mup13 /// Mup14 /// Mup15 /// Mup16 /// Mup19 /// Mup2 /// Mup7 /// Mup8 /// Mup9
1449799_s_at	5.73278	12.5328	2.18616	plakophilin 2	Pkp2
1453796_a_at	58.6188	128.014	2.18385	ERGIC and golgi 2	Ergic2
1451259_at	868.37	1896.15	2.18357	REX2, RNA exonuclease 2 homolog (S. cerevisiae)	Rexo2
1438439_at	100.494	219.434	2.18356	G protein-coupled receptor 171	Gpr171
1421262_at	9.15343	19.9856	2.1834	lipase, endothelial	Lipg
1439394_x_at	19.7055	43.0192	2.1831	cell division cycle 20	Cdc20
1416193_at	496.674	1083.56	2.18164	carbonic anhydrase 1	Car1
1453960_a_at	294.497	641.993	2.17996	capping protein (actin filament) muscle Z-line, beta	Capzb
1417506_at	337.711	736.144	2.1798	geminin	Gmnn
1422460_at	303.119	660.023	2.17744	mitotic spindle assembly checkpoint protein MAD2A-like /// MAD2 mitotic arrest deficient-like 1	LOC100045924 /// Mad2l1
1424991_s_at	123.437	268.638	2.17632	thymidylate synthase /// thymidylate synthase, pseudogene	Tyms /// Tyms-ps
1420011_s_at	216.114	470.33	2.17631	X-box binding protein 1	Xbp1
1452040_a_at	151.399	329.478	2.17623	cell division cycle associated 3	Cdca3
1423299_at	251.498	547.148	2.17555	thioredoxin-like 1	Txnl1
1416376_at	35.8689	77.9762	2.17392	transmembrane protein 97	Tmem97
1436202_at	159.647	345.655	2.16513	metastasis associated lung adenocarcinoma transcript 1 (non-coding RNA)	Malat1
1436723_at	19.6464	42.5288	2.16472	centromere protein I	Cenpi
1419603_at	13.411	29.0167	2.16365	interferon activated gene 204	Ifi204
1437588_at	5.43345	11.748	2.16217	POU domain, class 4, transcription factor 2	Pou4f2
1423520_at	56.4489	121.858	2.15873	lamin B1	Lmnb1
1438097_at	19.5195	42.1022	2.15693	RAB20, member RAS oncogene family	Rab20
1460460_a_at	19.497	42.0507	2.15678	golgi reassembly stacking protein 2	Gorasp2
1448844_at	134.312	289.578	2.15602	cytochrome b5 type B /// cytochrome b5 type B-like	Cyb5b /// LOC100047577
1417939_at	11.7152	25.255	2.15575	RAD51 associated protein 1	Rad51ap1
1425930_a_at	27.955	60.198	2.15339	MAX-like protein X	Mlx
1431645_a_at	12.8887	27.7435	2.15255	guanosine diphosphate (GDP) dissociation inhibitor 2	Gdi2
1417679_at	39.8921	85.6929	2.14812	growth factor independent 1	Gfi1
1450495_a_at	57.0037	122.392	2.14709	killer cell lectin-like receptor subfamily K, member 1	Klrk1
1448650_a_at	72.9682	156.571	2.14575	polymerase (DNA directed), epsilon	Pole
1436222_at	155.985	334.285	2.14306	growth arrest specific 5	Gas5
1445709_at	16.962	36.2478	2.137	transformed mouse 3T3 cell double minute 1	Mdm1
1451796_s_at	32.102	68.5952	2.13679	histidine decarboxylase	Hdc
1416439_at	141.339	301.952	2.13637	dCTP pyrophosphatase 1	Dctpp1
1418439_at	250.738	534.948	2.1335	mitochondrial ribosomal protein L42	Mrpl42
1443348_at	9.28176	19.7971	2.1329	RIKEN cDNA D030028M11 gene	D030028M11Rik
1418963_at	67.8731	144.64	2.13103	family with sequence similarity 188, member A	Fam188a
1450970_at	75.1821	160.132	2.12992	glutamate oxaloacetate transaminase 1, soluble	Got1
1432290_at	11.3717	24.2112	2.12908	RIKEN cDNA 1700040G22 gene	1700040G22Rik
1453416_at	22.9989	48.9624	2.1289	growth arrest-specific 2 like 3	Gas2l3
1416042_s_at	265.619	564.878	2.12665	nuclear autoantigenic sperm protein (histone-binding)	Nasp
1437549_at	24.3301	51.7207	2.12579	RIKEN cDNA 2810408I11 gene	2810408I11Rik
1426580_at	54.7655	116.37	2.12488	polo-like kinase 4	Plk4
1425324_x_at	113.7	241.539	2.12436	Immunoglobulin heavy constant mu	Ighm
1422817_at	53.0044	112.562	2.12364	glycoprotein 5 (platelet)	Gp5
1453545_at	11.8307	25.1199	2.12329	RIKEN cDNA 5730492I20 gene	5730492I20Rik
1422441_x_at	263.168	558.591	2.12257	cyclin-dependent kinase 4 /// cyclin-dependent kinase 4-like	Cdk4 /// LOC640611
1437534_at	9.33077	19.7969	2.12168	---	---
1422140_at	13.1893	27.955	2.11952	predicted gene 2619 /// predicted pseudogene 7609 /// uncharacterized LOC100041903 /// uncharacterized LOC100503923	Gm2619 /// Gm7609 /// LOC100041903 /// LOC100503923
1429812_at	21.2577	45.0404	2.11878	RIKEN cDNA 2610002D18 gene	2610002D18Rik
1429058_at	128.465	271.883	2.11639	transmembrane protein 107	Tmem107
1428104_at	61.8126	130.812	2.11627	TPX2, microtubule-associated protein homolog (Xenopus laevis)	Tpx2
1437626_at	540.031	1142.69	2.11597	zinc finger protein 36, C3H type-like 2	Zfp36l2
1451962_at	41.1228	86.9525	2.11446	immunoglobulin kappa variable 6-20	Igkv6-20
1448879_at	423.541	895.277	2.11379	predicted gene 10015 /// predicted gene 10145 /// predicted gene 10705 /// predicted gene 5858 /// ubiquitin-conjugating enzyme E2 L3-like /// ubiquitin-conjugating enzyme E2L 3	Gm10015 /// Gm10145 /// Gm10705 /// Gm5858 /// LOC100045901 /// Ube2l3
1448373_at	251.239	531.005	2.11355	mitochondrial ribosomal protein L18	Mrpl18
1456584_x_at	97.4395	205.853	2.11262	3-phosphoglycerate dehydrogenase	Phgdh
1415945_at	153.548	324.21	2.11146	minichromosome maintenance deficient 5, cell division cycle 46 (S. cerevisiae)	Mcm5
1424805_a_at	22.5296	47.5557	2.11081	transmembrane protein 214	Tmem214
1430778_a_at	56.7828	119.754	2.10898	nucleotide binding protein 1	Nubp1
1422468_at	142.765	300.302	2.10348	palmitoyl-protein thioesterase 1	Ppt1
1423463_a_at	27.811	58.401	2.09992	DNA segment, Chr 2, ERATO Doi 750, expressed	D2Ertd750e
1452452_at	111.031	232.832	2.09699	---	---
1443274_at	5.67	11.8889	2.09681	RIKEN cDNA 4932435O22 gene	4932435O22Rik
1418392_a_at	278.378	583.655	2.09663	guanylate binding protein 3	Gbp3
1425083_at	4.88983	10.2444	2.09504	otoraplin	Otor
1422440_at	148.227	310.142	2.09234	cyclin-dependent kinase 4 /// cyclin-dependent kinase 4-like	Cdk4 /// LOC640611
1425361_at	23.0878	48.2933	2.09172	zinc finger protein 397	Zfp397
1420330_at	13.8591	28.9823	2.09121	C-type lectin domain family 4, member e	Clec4e
1415943_at	61.8239	129.284	2.09116	syndecan 1	Sdc1
1447909_s_at	468.785	979.256	2.08892	selenoprotein K	Selk
1424927_at	427.31	891.869	2.08717	GLI pathogenesis-related 1 (glioma)	Glipr1
1417187_at	8.63739	18.0171	2.08595	ubiquitin-conjugating enzyme E2K	Ube2k
1425385_a_at	3547.95	7399.03	2.08544	Immunoglobulin heavy constant mu	Ighm
1416756_at	108.832	226.869	2.08459	DnaJ (Hsp40) homolog, subfamily B, member 1	Dnajb1
1443519_at	6.433	13.3889	2.08129	---	---
1418872_at	17.9674	37.3632	2.0795	ATP-binding cassette, sub-family B (MDR/TAP), member 1B	Abcb1b
1460278_a_at	35.9981	74.8481	2.07922	PPPDE peptidase domain containing 2	Pppde2
1429095_at	28.7786	59.8322	2.07905	centromere protein P	Cenpp
1452662_a_at	356.607	740.234	2.07577	eukaryotic translation initiation factor 2, subunit 1 alpha	Eif2s1
1428529_at	210.119	435.952	2.07479	small nucleolar RNA host gene 5	Snhg5
1417894_at	17.8899	37.0965	2.0736	G protein-coupled receptor 97	Gpr97
1426755_at	194.29	402.808	2.07323	cytoskeleton-associated protein 4	Ckap4
1459325_at	8.20525	17.003	2.07221	---	---
1439695_a_at	36.5458	75.7021	2.07143	kinesin family member 20B	Kif20b
1426626_at	34.54	71.5249	2.07079	general transcription factor IIF, polypeptide 2	Gtf2f2
1453001_at	220.192	455.825	2.07013	ribonuclease H2, subunit B	Rnaseh2b
1447606_x_at	11.1977	23.176	2.06971	aquaporin 11	Aqp11
1434850_at	50.1145	103.706	2.06938	IQ motif containing GTPase activating protein 3	Iqgap3
1452352_at	112.97	233.778	2.06937	cytotoxic T lymphocyte-associated protein 2 beta	Ctla2b
1416162_at	22.3448	46.2247	2.0687	RAD21 homolog (S. pombe)	Rad21
1427381_at	15.2044	31.4388	2.06775	immunoresponsive gene 1	Irg1
1448355_at	13.3791	27.6443	2.06624	protease, serine, 16 (thymus)	Prss16
1449036_at	13.4376	27.7646	2.06619	ring finger protein 128	Rnf128
1423848_at	77.4615	160.039	2.06605	M phase phosphoprotein 6	Mphosph6
1418932_at	21.6453	44.6944	2.06485	nuclear factor, interleukin 3, regulated	Nfil3
1416335_at	733.467	1514.17	2.0644	macrophage migration inhibitory factor	Mif
1454702_at	8.83108	18.2291	2.06419	RIKEN cDNA 4930503L19 gene	4930503L19Rik
1423134_at	362.09	746.045	2.06039	Rab interacting lysosomal protein-like 2	Rilpl2
1421936_at	32.7428	67.453	2.06009	dual adaptor for phosphotyrosine and 3-phosphoinositides 1	Dapp1
1430519_a_at	19.9822	41.1496	2.05931	CCR4-NOT transcription complex, subunit 7	Cnot7
1426808_at	798.092	1642.32	2.05781	lectin, galactose binding, soluble 3	Lgals3
1424966_at	66.3685	136.531	2.05716	transmembrane protein 40	Tmem40
1455285_at	43.647	89.7783	2.05692	solute carrier family 31, member 1	Slc31a1
1453518_at	4.82342	9.91929	2.05649	PDZ domain containing 11	Pdzd11
1419153_at	886.511	1822.65	2.05598	RIKEN cDNA 2810417H13 gene	2810417H13Rik
1432245_s_at	11.2484	23.1248	2.05583	tetratricopeptide repeat domain 9C	Ttc9c
1417483_at	93.2634	191.461	2.0529	nuclear factor of kappa light polypeptide gene enhancer in B cells inhibitor, zeta	Nfkbiz
1452458_s_at	75.1617	154.281	2.05266	leucine rich repeat protein 1	Lrr1
1453257_at	173.55	356.198	2.05242	1-acylglycerol-3-phosphate O-acyltransferase 5 (lysophosphatidic acid acyltransferase, epsilon)	Agpat5
1455699_at	8.10652	16.638	2.05242	branched chain aminotransferase 1, cytosolic	Bcat1
1424724_a_at	23.8216	48.8783	2.05185	DNA segment, Chr 16, ERATO Doi 472, expressed	D16Ertd472e
1420873_at	7.29729	14.9682	2.0512	predicted gene 4887 /// twinfilin, actin-binding protein, homolog 1 (Drosophila)	Gm4887 /// Twf1
1420990_at	30.6655	62.8918	2.0509	chromodomain helicase DNA binding protein 1	Chd1
1426182_a_at	7.16253	14.669	2.04802	killer cell lectin-like receptor subfamily C, member 1	Klrc1
1458447_at	11.225	22.9814	2.04734	centromere protein F	Cenpf
1417764_at	287.969	588.94	2.04515	signal sequence receptor, alpha	Ssr1
1431092_at	14.6965	30.0541	2.04499	protein phosphatase 1, regulatory (inhibitor) subunit 12C	Ppp1r12c
1448756_at	1998.38	4085.98	2.04465	S100 calcium binding protein A9 (calgranulin B)	S100a9
1420857_at	10.4743	21.4125	2.0443	LanC (bacterial lantibiotic synthetase component C)-like 2	Lancl2
1434628_a_at	3.81224	7.78927	2.04323	rhophilin, Rho GTPase binding protein 2	Rhpn2
1423254_x_at	785.869	1603.95	2.04099	ribosomal protein S27-like	Rps27l
1450808_at	50.92	103.87	2.03986	formyl peptide receptor 1	Fpr1
1421174_at	9.54665	19.458	2.0382	interferon regulatory factor 4	Irf4
1452181_at	88.3764	180.116	2.03805	cytoskeleton-associated protein 4	Ckap4
1448620_at	217.926	444.068	2.0377	Fc receptor, IgG, low affinity III	Fcgr3
1427870_x_at	628.217	1279.76	2.03713	Immunoglobulin heavy constant mu	Ighm
1426918_at	83.8839	170.85	2.03674	integrin beta 1 (fibronectin receptor beta)	Itgb1
1416961_at	55.7881	113.605	2.03636	budding uninhibited by benzimidazoles 1 homolog, beta (S. cerevisiae)	Bub1b
1439377_x_at	418.415	851.981	2.03621	cell division cycle 20	Cdc20
1416595_at	122.293	248.952	2.0357	mitochondrial ribosomal protein S22	Mrps22
1418803_a_at	8.51126	17.3216	2.03514	Fas ligand (TNF superfamily, member 6)	Fasl
1448274_at	429.706	873.492	2.03277	complement component 1, q subcomponent binding protein	C1qbp
1433789_at	48.5183	98.6218	2.03267	small nucleolar RNA host gene (non-protein coding) 3	Snhg3
1425179_at	38.3511	77.8321	2.02946	serine hydroxymethyltransferase 1 (soluble)	Shmt1
1419452_at	196.636	398.896	2.0286	ubiquitin carboxyl-terminal esterase L5	Uchl5
1448372_a_at	206.484	418.87	2.02858	canopy 2 homolog (zebrafish)	Cnpy2
1448262_at	452.595	917.785	2.02783	proteasome (prosome, macropain) subunit, beta type 2	Psmb2
1448881_at	121.889	247.013	2.02654	haptoglobin	Hp
1426754_x_at	85.4153	172.952	2.02484	cytoskeleton-associated protein 4	Ckap4
1450677_at	24.1666	48.9239	2.02444	checkpoint kinase 1	Chek1
1416470_a_at	400.292	809.724	2.02283	ribophorin I	Rpn1
1428543_at	13.1134	26.5041	2.02114	phosphoribosyl pyrophosphate amidotransferase	Ppat
1431420_s_at	584.006	1179.75	2.02011	PRELI domain-containing protein 1, mitochondrial-like /// PRELI domain containing 1	LOC100046650 /// Prelid1
1450506_a_at	10.2536	20.7125	2.02002	apoptosis enhancing nuclease	Aen
1452595_at	9.94976	20.0933	2.01947	a disintegrin-like and metallopeptidase (reprolysin type) with thrombospondin type 1 motif, 4	Adamts4
1419202_at	95.5125	192.793	2.01851	cystatin F (leukocystatin)	Cst7
1431784_a_at	66.4163	134.051	2.01834	ribosome production factor 1 homolog (S. cerevisiae)	Rpf1
1420472_at	54.1245	109.131	2.0163	myotrophin	Mtpn
1423053_at	73.7496	148.608	2.01504	ADP-ribosylation factor 4	Arf4
1415987_at	274.132	552.351	2.0149	high density lipoprotein (HDL) binding protein	Hdlbp
1423968_at	5.67596	11.4362	2.01485	UDP glycosyltransferases 3 family, polypeptide A2	Ugt3a2
1420782_at	20.2589	40.7897	2.01342	tumor necrosis factor receptor superfamily, member 17	Tnfrsf17
1453849_s_at	293.479	590.853	2.01327	heterogeneous nuclear ribonucleoprotein A/B	Hnrnpab
1452433_at	190.087	382.643	2.013	---	---
1446541_at	17.4514	35.12	2.01245	WD40 repeat domain 95	Wdr95
1417921_at	339.778	683.369	2.01122	RIKEN cDNA 2610029G23 gene	2610029G23Rik
1451673_at	61.6119	123.898	2.01093	CD8 antigen, alpha chain	Cd8a
1449048_s_at	16.8261	33.8244	2.01023	RAB4A, member RAS oncogene family	Rab4a
1448314_at	276.766	556.075	2.00919	cyclin-dependent kinase 1	Cdk1
1444177_at	136.876	274.948	2.00874	Riken cDNA E330020D12 gene	E330020D12Rik
1440924_at	6.03484	12.1158	2.00764	kinesin family member 20B	Kif20b
1429171_a_at	44.7454	89.8251	2.00747	non-SMC condensin I complex, subunit G	Ncapg
1416382_at	682.119	1367.68	2.00505	cathepsin C	Ctsc
1422191_at	15.0059	30.0832	2.00475	CD200 receptor 1	Cd200r1
1424142_at	6.26313	12.5555	2.00468	inhibitor of kappa light polypeptide enhancer in B cells, kinase complex-associated protein	Ikbkap
1419721_at	52.319	104.811	2.00331	niacin receptor 1	Niacr1
1416660_at	128.202	256.795	2.00305	eukaryotic translation initiation factor 3, subunit A	Eif3a
1435047_at	9.13883	18.304	2.00288	RAB3C, member RAS oncogene family	Rab3c
1418665_at	60.2854	120.716	2.00241	inositol (myo)-1(or 4)-monophosphatase 2	Impa2
1440969_at	37.7304	18.8616	0.499906	cDNA sequence BC030308	BC030308
1452190_at	305.785	152.847	0.49985	prolylcarboxypeptidase (angiotensinase C)	Prcp
1448269_a_at	43.685	21.8304	0.499723	kelch-like 13 (Drosophila)	Klhl13
1436447_at	37.1307	18.554	0.499694	RIKEN cDNA A630026N12 gene	A630026N12Rik
1438034_at	10.3068	5.14898	0.499571	family with sequence similarity 82, member B	Fam82b
1436050_x_at	104.911	52.41	0.499565	hairy and enhancer of split 6 (Drosophila)	Hes6
1423168_at	205.471	102.575	0.499217	MOB family member 4, phocein	Mob4
1421340_at	55.9317	27.9212	0.499201	mitogen-activated protein kinase kinase kinase 5	Map3k5
1418984_at	54.3533	27.1153	0.498871	InaD-like (Drosophila)	Inadl
1428479_at	280.323	139.744	0.49851	nuclear factor of activated T cells, cytoplasmic, calcineurin dependent 1	Nfatc1
1450024_at	156.701	78.1156	0.498501	suppressor of fused homolog (Drosophila)	Sufu
1452632_at	47.9344	23.8951	0.498495	AP2 associated kinase 1	Aak1
1456420_at	71.0358	35.4044	0.498403	AT rich interactive domain 4A (RBP1-like)	Arid4a
1425644_at	23.1558	11.54	0.498361	leptin receptor	Lepr
1450662_at	72.3197	36.0377	0.498311	testis specific protein kinase 1	Tesk1
1440842_at	39.9845	19.9089	0.497915	RIKEN cDNA C230085N15 gene	C230085N15Rik
1420374_at	202.452	100.791	0.497853	forkhead box J2	Foxj2
1425346_at	190.46	94.817	0.497832	zinc finger protein 318	Zfp318
1422599_s_at	118.201	58.8029	0.497481	zinc finger protein 143	Zfp143
1455208_at	33.3744	16.5931	0.49718	peroxisomal biogenesis factor 19	Pex19
1434907_at	59.1459	29.4026	0.49712	TATA box binding protein-like 1	Tbpl1
1441404_at	39.772	19.7644	0.496942	---	---
1444268_at	26.1886	13.0136	0.496917	cDNA sequence BC004004	BC004004
1436329_at	171.392	85.1668	0.496913	early growth response 3	Egr3
1420985_at	219.812	109.195	0.496766	ash1 (absent, small, or homeotic)-like (Drosophila)	Ash1l
1423182_at	471.846	234.357	0.49668	tumor necrosis factor receptor superfamily, member 13b	Tnfrsf13b
1423364_a_at	58.1607	28.8868	0.496672	thymoma viral proto-oncogene 1 interacting protein	Aktip
1417663_a_at	182.209	90.4666	0.4965	N-myc downstream regulated gene 3	Ndrg3
1439526_at	76.1274	37.7949	0.496469	---	---
1444937_at	31.9028	15.8381	0.49645	---	---
1433501_at	717.803	356.272	0.496337	cathepsin O	Ctso
1426112_a_at	492.285	244.292	0.496241	CD72 antigen	Cd72
1436009_at	29.3689	14.5717	0.496162	ubiquitin specific peptidase 30	Usp30
1449439_at	127.436	63.2282	0.496156	Kruppel-like factor 7 (ubiquitous)	Klf7
1448325_at	427.231	211.952	0.496107	protein phosphatase 1, regulatory (inhibitor) subunit 15A	Ppp1r15a
1416775_at	47.6194	23.6159	0.49593	ATP5S-like	Atp5sl
1418534_at	18.2352	9.04331	0.495927	frizzled homolog 2 (Drosophila)	Fzd2
1435627_x_at	139.337	69.0812	0.495787	MARCKS-like 1	Marcksl1
1421547_at	147.981	73.3634	0.495764	CD180 antigen	Cd180
1447150_at	64.802	32.1073	0.495468	MYC binding protein 2	Mycbp2
1421287_a_at	79.7696	39.5041	0.495227	platelet/endothelial cell adhesion molecule 1	Pecam1
1460006_at	34.4153	17.0429	0.495213	zinc finger homeobox 3	Zfhx3
1436819_at	64.0522	31.713	0.495112	septin 6	2017-09-06
1420993_at	8.63374	4.27428	0.495068	UDP-GlcNAc:betaGal beta-1,3-N-acetylglucosaminyltransferase 5	B3gnt5
1434520_at	38.0748	18.8423	0.494875	sterol-C5-desaturase (fungal ERG3, delta-5-desaturase) homolog (S. cerevisae)	Sc5d
1439011_at	15.4847	7.66229	0.494829	predicted gene, 20245	Gm20245
1451847_s_at	69.2411	34.2615	0.494814	AT rich interactive domain 4B (RBP1-like)	Arid4b
1425942_a_at	32.6055	16.1282	0.494646	glycoprotein m6b	Gpm6b
1455543_at	55.2855	27.344	0.494596	kelch-like 18 (Drosophila)	Klhl18
1453004_at	61.5986	30.4631	0.494542	solute carrier family 22, member 23	Slc22a23
1435016_at	348.869	172.477	0.49439	trafficking protein, kinesin binding 2	Trak2
1460363_at	141.275	69.8329	0.494303	trinucleotide repeat containing 6C	Tnrc6c
1460623_at	252.275	124.677	0.494209	src family associated phosphoprotein 2	Skap2
1442295_at	24.4337	12.0725	0.494094	Actin related protein 2/3 complex, subunit 2	Arpc2
1454966_at	143.035	70.6697	0.494071	integrin alpha 8	Itga8
1422064_a_at	88.3429	43.6204	0.493763	zinc finger and BTB domain containing 20	Zbtb20
1437614_x_at	229.58	113.353	0.493743	zinc finger, DHHC domain containing 14	Zdhhc14
1424455_at	113.202	55.871	0.493551	G protein-coupled receptor associated sorting protein 1	Gprasp1
1458263_at	65.0756	32.1181	0.493551	---	---
1440845_at	18.0166	8.89075	0.493474	RIKEN cDNA 4930420K17 gene	4930420K17Rik
1435772_at	340.905	168.213	0.493432	kinesin family member 21B	Kif21b
1441589_at	27.8589	13.7395	0.493182	---	---
1428375_at	41.6922	20.55	0.492897	RIKEN cDNA 4932415G12 gene	4932415G12Rik
1458618_at	12.5937	6.20726	0.492885	---	---
1427241_at	88.0505	43.3834	0.49271	poly(A) polymerase gamma	Papolg
1437835_a_at	16.3865	8.07186	0.492592	RIKEN cDNA 0610011L14 gene	0610011L14Rik
1433558_at	49.5352	24.3885	0.492348	disabled 2 interacting protein	Dab2ip
1423543_at	438.169	215.673	0.492214	SWA-70 protein	Swap70
1452097_a_at	68.6955	33.8049	0.492098	dual specificity phosphatase 7	Dusp7
1425678_a_at	181.285	89.2021	0.492053	SNF related kinase	Snrk
1427384_at	97.091	47.7724	0.492037	chromodomain helicase DNA binding protein 6	Chd6
1429719_at	68.7488	33.8061	0.491734	forkhead box P4	Foxp4
1436172_at	291.645	143.338	0.49148	predicted gene, 20559	Gm20559
1433869_at	89.7927	44.1205	0.491359	ZXD family zinc finger C	Zxdc
1436737_a_at	67.4411	33.1325	0.49128	sorbin and SH3 domain containing 1	Sorbs1
1425495_at	25.2079	12.3815	0.491174	zinc finger protein 62	Zfp62
1431057_a_at	25.4947	12.5206	0.491105	protease, serine, 23	Prss23
1460604_at	19.6664	9.65735	0.491058	cytochrome b reductase 1	Cybrd1
1423089_at	86.0278	42.24	0.491004	tropomodulin 3	Tmod3
1417027_at	35.7666	17.5606	0.490978	tripartite motif-containing 2	Trim2
1455854_a_at	292.012	143.337	0.490859	slingshot homolog 1 (Drosophila)	Ssh1
1456126_at	213.793	104.883	0.490584	mucosa associated lymphoid tissue lymphoma translocation gene 1	Malt1
1424850_at	134.957	66.2001	0.490529	mitogen-activated protein kinase kinase kinase 1	Map3k1
1419378_a_at	21.344	10.4633	0.490223	FXYD domain-containing ion transport regulator 2	Fxyd2
1417818_at	109.822	53.8037	0.489916	WW domain containing transcription regulator 1	Wwtr1
1436740_at	142.311	69.7024	0.489791	cadherin 11 pseudogene	2610005L07Rik
1417273_at	46.821	22.9297	0.489732	pyruvate dehydrogenase kinase, isoenzyme 4	Pdk4
1438127_at	25.8307	12.6496	0.489711	uncharacterized LOC552906	LOC552906
1434310_at	277.975	136.125	0.489703	bone morphogenic protein receptor, type II (serine/threonine kinase)	Bmpr2
1442141_at	92.3263	45.1963	0.489528	cDNA sequence BC028454	BC028454
1434202_a_at	10.4549	5.11638	0.489379	family with sequence similarity 107, member A	Fam107a
1429089_s_at	120.858	59.1405	0.48934	RIKEN cDNA 2900026A02 gene	2900026A02Rik
1439125_at	61.718	30.1954	0.489248	---	---
1455296_at	35.2862	17.2637	0.489247	adenylate cyclase 5	Adcy5
1418655_at	299.38	146.404	0.489025	beta-1,4-N-acetyl-galactosaminyl transferase 1	B4galnt1
1437132_x_at	377.303	184.502	0.489002	neural precursor cell expressed, developmentally down-regulated gene 9	Nedd9
1429274_at	21.0465	10.2889	0.488863	LY6/PLAUR domain containing 6B	Lypd6b
1424475_at	55.917	27.3328	0.48881	calcium/calmodulin-dependent protein kinase kinase 2, beta	Camkk2
1440202_at	26.4856	12.9464	0.48881	RIKEN cDNA E430024I08 gene	E430024I08Rik
1415932_x_at	42.6954	20.857	0.488506	ATPase, class II, type 9A	Atp9a
1443088_at	51.4265	25.1221	0.488505	RIKEN cDNA 9930031P18 gene	9930031P18Rik
1437071_at	15.267	7.45677	0.488424	eukaryotic translation initiation factor 1A, X-linked	Eif1ax
1443536_at	22.7628	11.1179	0.488422	solute carrier family 7 (cationic amino acid transporter, y+ system), member 11	Slc7a11
1420821_at	53.5189	26.1351	0.488334	sphingosine-1-phosphate phosphatase 1	Sgpp1
1451657_a_at	12.5337	6.11965	0.488255	ecto-NOX disulfide-thiol exchanger 2	Enox2
1419922_s_at	128.91	62.9285	0.48816	attractin like 1	Atrnl1
1443513_at	34.1476	16.6692	0.48815	---	---
1452402_at	24.1646	11.7943	0.48808	---	---
1422850_at	202.308	98.7308	0.488022	poly(A) binding protein, nuclear 1	Pabpn1
1428367_at	277.479	135.404	0.487981	N-deacetylase/N-sulfotransferase (heparan glucosaminyl) 1	Ndst1
1428230_at	161.004	78.5617	0.487949	protein kinase D3	Prkd3
1438238_at	67.5202	32.9438	0.487911	RIKEN cDNA 2010315B03 gene	2010315B03Rik
1436697_at	42.5758	20.7697	0.48783	---	---
1439108_at	185.452	90.4172	0.48755	myeloid/lymphoid or mixed-lineage leukemia 5	Mll5
1430367_at	19.4581	9.48628	0.487524	STAM binding protein like 1	Stambpl1
1437544_at	70.6174	34.416	0.487358	far upstream element (FUSE) binding protein 1	Fubp1
1426785_s_at	213.37	103.965	0.48725	monoglyceride lipase	Mgll
1442219_at	99.8009	48.6191	0.487161	predicted gene 8369	Gm8369
1428167_a_at	49.2386	23.9864	0.487147	myelin protein zero-like 1	Mpzl1
1433468_at	58.9907	28.7324	0.487066	RIKEN cDNA 6430527G18 gene	6430527G18Rik
1459635_at	13.551	6.60024	0.487066	---	---
1419768_at	1879.55	915.401	0.487031	CD22 antigen	Cd22
1430533_a_at	25.1654	12.2552	0.486986	catenin (cadherin associated protein), beta 1	Ctnnb1
1436203_a_at	14.3803	7.00175	0.486899	RIKEN cDNA 1110059G02 gene	1110059G02Rik
1441022_at	22.9513	11.1735	0.486837	ariadne ubiquitin-conjugating enzyme E2 binding protein homolog 1 (Drosophila)	Arih1
1452389_at	95.3463	46.4176	0.486831	CD27 antigen	Cd27
1429144_at	409.693	199.415	0.486742	glycerophosphocholine phosphodiesterase GDE1 homolog (S. cerevisiae)	Gpcpd1
1423016_a_at	268.816	130.825	0.486672	glycophorin A	Gypa
1448751_at	48.0942	23.3962	0.486466	adaptor-related protein complex 3, mu 2 subunit	Ap3m2
1455700_at	43.4926	21.1553	0.486411	MTERF domain containing 3	Mterfd3
1429413_at	148.429	72.1317	0.485967	carboxypeptidase M	Cpm
1456430_at	28.3873	13.7952	0.485964	tetratricopeptide repeat domain 14	Ttc14
1459804_at	35.966	17.4754	0.485888	CREB binding protein	Crebbp
1415920_at	502.175	243.984	0.485855	cleavage stimulation factor, 3' pre-RNA subunit 2, tau	Cstf2t
1447918_x_at	1002.96	487.197	0.485757	Immunoglobulin lambda variable 1	Iglv1
1434552_at	42.9144	20.838	0.485571	WD repeat domain 77	Wdr77
1429951_at	27.5342	13.3669	0.485463	single-stranded DNA binding protein 2	Ssbp2
1446330_at	27.6653	13.4273	0.485348	---	---
1436191_at	205.845	99.9007	0.485319	AT rich interactive domain 4A (RBP1-like)	Arid4a
1421213_at	34.5328	16.7538	0.485157	EDAR (ectodysplasin-A receptor)-associated death domain	Edaradd
1417372_a_at	368.837	178.917	0.485084	pellino 1	Peli1
1454635_at	137.96	66.9153	0.485033	F-box and leucine-rich repeat protein 3	Fbxl3
1440977_at	73.5209	35.6541	0.484952	---	---
1455594_at	176.966	85.8089	0.484888	exocyst complex component 3	Exoc3
1426479_a_at	121.619	58.9667	0.484849	canopy 3 homolog (zebrafish)	Cnpy3
1434461_at	229.852	111.435	0.48481	zinc finger protein 715	Zfp715
1440854_at	29.8652	14.4757	0.484702	RIKEN cDNA 2810403A07 gene	2810403A07Rik
1417297_at	231.003	111.931	0.484542	inositol 1,4,5-triphosphate receptor 3	Itpr3
1443166_at	20.141	9.75485	0.484328	---	---
1429031_at	107.357	51.9922	0.484291	RIKEN cDNA 4833408D11 gene	4833408D11Rik
1438966_x_at	24.1251	11.6811	0.484188	fibromodulin	Fmod
1449473_s_at	108.342	52.4522	0.484134	CD40 antigen	Cd40
1448847_at	21.8862	10.5941	0.484057	serine incorporator 3	Serinc3
1440209_at	137.699	66.6345	0.483913	membrane-associated ring finger (C3HC4) 1	2017-03-01
1429284_at	49.6924	24.0165	0.483304	MOB kinase activator 3B	Mob3b
1452879_at	23.3462	11.2813	0.483218	synaptopodin 2	Synpo2
1460419_a_at	1377.05	665.35	0.483172	protein kinase C, beta	Prkcb
1436907_at	136.507	65.9521	0.48314	neuron navigator 1	Nav1
1438325_at	33.301	16.0843	0.482997	MDS1 and EVI1 complex locus	Mecom
1428513_at	48.0174	23.1872	0.482891	calcium binding and coiled coil domain 1	Calcoco1
1422748_at	173.02	83.5354	0.482807	zinc finger E-box binding homeobox 2	Zeb2
1429383_at	247.445	119.452	0.482742	casein kinase 1, gamma 3	Csnk1g3
1423282_at	268.232	129.482	0.482725	phosphatidylinositol transfer protein, alpha	Pitpna
1435720_at	26.4856	12.7849	0.482713	potassium voltage-gated channel, Shal-related family, member 3	Kcnd3
1417008_at	51.1899	24.6966	0.482451	carnitine acetyltransferase	Crat
1422201_at	93.6157	45.1643	0.482443	histocompatibility 2, O region beta locus	H2-Ob
1434762_at	82.3222	39.7022	0.482278	ORAI calcium release-activated calcium modulator 2	Orai2
1441688_at	26.8447	12.9464	0.482271	RIKEN cDNA 6430537I21 gene	6430537I21Rik
1455548_at	104.434	50.3418	0.482042	discs, large homolog-associated protein 4 (Drosophila)	Dlgap4
1454193_at	129.408	62.3525	0.481828	RIKEN cDNA 5430401H09 gene	5430401H09Rik
1451172_at	1156.64	557.151	0.481698	transformation related protein 63 regulated like	Tprgl
1440146_at	17.4139	8.38388	0.481449	vacuolar protein sorting 13A (yeast)	Vps13a
1429505_at	92.7689	44.6219	0.481	neurobeachin like 1	Nbeal1
1436499_at	114.452	55.0421	0.480919	sphingomyelin synthase 1	Sgms1
1416647_at	122.703	58.9919	0.480771	branched chain ketoacid dehydrogenase E1, alpha polypeptide	Bckdha
1451736_a_at	507.009	243.741	0.480743	mitogen-activated protein kinase kinase 7	Map2k7
1434487_at	806.178	387.504	0.480668	myocyte enhancer factor 2D	Mef2d
1442693_at	47.461	22.8099	0.480603	tripartite motif-containing 5	Trim5
1423104_at	80.2516	38.5616	0.48051	insulin receptor substrate 1	Irs1
1417277_at	128.986	61.9597	0.480362	cytochrome P450, family 4, subfamily f, polypeptide 16	Cyp4f16
1459722_at	71.464	34.3123	0.480134	---	---
1436398_at	108.535	52.1107	0.480129	---	---
1450688_at	165.269	79.326	0.479981	ral guanine nucleotide dissociation stimulator-like 2	Rgl2
1455646_at	115.391	55.3855	0.47998	RIKEN cDNA 2010004M13 gene	2010004M13Rik
1444034_at	31.9562	15.3349	0.479874	Rap guanine nucleotide exchange factor (GEF) 4	Rapgef4
1460738_at	43.4152	20.8335	0.479866	LIM domain containing 2 /// LIM domain-containing protein 2-like	Limd2 /// LOC632329
1427202_at	64.5221	30.9604	0.479841	RIKEN cDNA 4833442J19 gene	4833442J19Rik
1420700_s_at	122.569	58.7816	0.479581	folate receptor 4 (delta)	Folr4
1428165_at	89.4276	42.8843	0.479543	charged multivesicular body protein 3	Chmp3
1428975_at	105.428	50.5514	0.47949	sushi domain containing 3	Susd3
1436367_at	191.124	91.6026	0.479283	protein tyrosine phosphatase, receptor type, B	Ptprb
1437271_at	69.6244	33.3584	0.47912	cardiotrophin-like cytokine factor 1	Clcf1
1423747_a_at	107.301	51.3761	0.478804	pyruvate dehydrogenase kinase, isoenzyme 1	Pdk1
1424988_at	594.181	284.478	0.478773	myosin regulatory light chain interacting protein	Mylip
1415923_at	40.3339	19.3074	0.478688	necdin	Ndn
1417337_at	86.508	41.3941	0.4785	erythrocyte protein band 4.2	Epb4.2
1436353_at	82.8079	39.603	0.478252	RIKEN cDNA A230046K03 gene	A230046K03Rik
1437546_at	219.811	105.109	0.478177	DnaJ (Hsp40) homolog, subfamily C, member 14	Dnajc14
1423039_a_at	176.515	84.3542	0.477887	basic leucine zipper and W2 domains 1	Bzw1
1444194_at	20.04	9.57616	0.477852	---	---
1448027_at	251.107	119.903	0.477498	nuclear receptor coactivator 3	Ncoa3
1450859_s_at	252.12	120.339	0.477308	ubiquitin-conjugating enzyme E2D 3	Ube2d3
1417255_at	452.741	216.061	0.477229	intraflagellar transport 140	Ift140
1436240_at	77.6187	37.026	0.477024	RIKEN cDNA B230214O09 gene	B230214O09Rik
1428418_s_at	79.5028	37.9193	0.476956	family with sequence similarity 164, member A	Fam164a
1430527_a_at	536.52	255.888	0.47694	ring finger protein 167	Rnf167
1421479_at	58.5017	27.8967	0.476853	zinc finger protein 318	Zfp318
1442406_at	44.4173	21.1725	0.476671	RIKEN cDNA 9230104K21 gene	9230104K21Rik
1436989_s_at	98.6601	47.0278	0.476665	solute carrier family 12, member 6	Slc12a6
1440883_at	83.5354	39.7915	0.476342	USP6 N-terminal like	Usp6nl
1429262_at	25.708	12.245	0.47631	Ras association (RalGDS/AF-6) domain family member 6	Rassf6
1442098_at	155.432	73.9989	0.476085	expressed sequence AU022434	AU022434
1454895_at	640.113	304.645	0.475924	cytochrome b, ascorbate dependent 3	Cybasc3
1444188_at	15.3564	7.30754	0.475862	---	---
1438854_x_at	115.959	55.1731	0.475798	phosphatidylinositol transfer protein, membrane-associated 1	Pitpnm1
1421478_a_at	92.9157	44.2081	0.475787	zinc finger protein 318	Zfp318
1422231_a_at	22.526	10.7146	0.475654	tumor necrosis factor receptor superfamily, member 25	Tnfrsf25
1437385_at	101.137	48.0858	0.475454	collagen and calcium binding EGF domains 1	Ccbe1
1434478_at	296.412	140.846	0.475169	headcase homolog (Drosophila)	Heca
1443779_s_at	143.074	67.9767	0.475116	ligand dependent nuclear receptor corepressor	Lcor
1417275_at	19.0779	9.06279	0.475043	myelin and lymphocyte protein, T cell differentiation protein	Mal
1435415_x_at	40.6347	19.2983	0.474923	MARCKS-like 1	Marcksl1
1433780_at	107.268	50.9311	0.474803	ubinuclein 1	Ubn1
1421965_s_at	123.847	58.8023	0.474798	notch 3	Notch3
1454609_x_at	277.09	131.535	0.474702	RIKEN cDNA 6430527G18 gene	6430527G18Rik
1428252_at	353.096	167.614	0.474697	charged multivesicular body protein 2B	Chmp2b
1419560_at	47.4602	22.526	0.474629	lipase, hepatic	Lipc
1442023_at	167.829	79.6419	0.474543	RIKEN cDNA A530030E21 gene	A530030E21Rik
1457218_at	79.9867	37.9527	0.474487	spermatid perinuclear RNA binding protein	Strbp
1431843_a_at	67.3812	31.9703	0.474469	nuclear factor of kappa light polypeptide gene enhancer in B cells inhibitor, epsilon	Nfkbie
1451264_at	120.202	57.0224	0.474388	FERM domain containing 6	Frmd6
1446553_at	58.94	27.955	0.474295	---	---
1454973_at	313.97	148.9	0.474247	activating transcription factor 7 interacting protein	Atf7ip
1439441_x_at	89.5789	42.4547	0.473936	large tumor suppressor 2	Lats2
1422754_at	121.628	57.6407	0.473908	tropomodulin 1	Tmod1
1435589_at	69.2854	32.8212	0.47371	coiled-coil domain containing 85B	Ccdc85b
1446929_at	44.5709	21.1056	0.473529	RIKEN cDNA D130062J21 gene	D130062J21Rik
1438981_at	23.2976	11.0311	0.473484	---	---
1448261_at	21.701	10.2739	0.473428	cadherin 1	Cdh1
1447633_x_at	15.2303	7.20738	0.473226	---	---
1419769_at	177.395	83.9381	0.47317	CD22 antigen	Cd22
1449898_at	52.6149	24.8914	0.473086	septin 1	2017-09-01
1424062_at	116.037	54.8576	0.47276	ubiquitin-conjugating enzyme E2D 1, UBC4/5 homolog (yeast)	Ube2d1
1455979_at	276.114	130.535	0.472759	AT rich interactive domain 1B (SWI-like)	Arid1b
1428352_at	38.6876	18.2857	0.472651	arrestin domain containing 2	Arrdc2
1455503_at	26.1925	12.3787	0.472604	zinc finger protein 273 /// zinc finger protein 85, related sequence 1	Zfp273 /// Zfp85-rs1
1430585_at	71.1262	33.6117	0.472564	RIKEN cDNA 5930436O19 gene	5930436O19Rik
1435361_at	48.1443	22.7492	0.47252	sema domain, immunoglobulin domain (Ig), short basic domain, secreted, (semaphorin) 3G	Sema3g
1423963_at	52.9538	25.02	0.472488	WD repeat domain 26	Wdr26
1455570_x_at	315.424	149.018	0.472438	calponin 3, acidic	Cnn3
1434961_at	121.874	57.576	0.472423	ankyrin repeat and SOCS box-containing 1	Asb1
1454699_at	117.088	55.3093	0.472373	sestrin 1	Sesn1
1426725_s_at	1550.95	732.254	0.472131	E26 avian leukemia oncogene 1, 5' domain	Ets1
1436301_at	63.4342	29.9479	0.47211	dual serine/threonine and tyrosine protein kinase	Dstyk
1437234_x_at	100.74	47.536	0.471869	protein arginine N-methyltransferase 2	Prmt2
1439638_at	14.8253	6.99527	0.471849	Erbb2 interacting protein	Erbb2ip
1451075_s_at	528.327	249.275	0.47182	CTD (carboxy-terminal domain, RNA polymerase II, polypeptide A) small phosphatase 2	Ctdsp2
1438404_at	300.823	141.77	0.471276	ring finger protein 144A	Rnf144a
1424130_a_at	173.869	81.9297	0.471216	polymerase I and transcript release factor	Ptrf
1438061_at	110.416	52.0181	0.471109	RIKEN cDNA 4930523C07 gene	4930523C07Rik
1427486_at	147.594	69.5218	0.471034	protein tyrosine phosphatase, receptor type, B	Ptprb
1435745_at	506.505	238.566	0.471004	RIKEN cDNA 5031439G07 gene	5031439G07Rik
1435106_at	73.5147	34.6162	0.470874	LIM and calponin homology domains 1	Limch1
1452660_s_at	54.594	25.7038	0.470817	kelch-like 7 (Drosophila)	Klhl7
1450339_a_at	195.264	91.9151	0.470722	B cell leukemia/lymphoma 11B	Bcl11b
1421525_a_at	81.6098	38.4015	0.47055	NLR family, apoptosis inhibitory protein 5	Naip5
1428872_at	270.559	127.238	0.47028	male-specific lethal 1 homolog (Drosophila)	Msl1
1439389_s_at	670.716	315.326	0.470133	myeloid-associated differentiation marker	Myadm
1436044_at	51.43	24.1778	0.47011	sodium channel, voltage-gated, type VII, alpha	Scn7a
1421425_a_at	24.0446	11.2983	0.469888	regulator of calcineurin 2	Rcan2
1436841_at	320.702	150.671	0.469815	family with sequence similarity 63, member B	Fam63b
1439623_at	28.7985	13.5279	0.469745	---	---
1427049_s_at	37.0491	17.3988	0.469615	smoothened homolog (Drosophila)	Smo
1443878_at	78.2021	36.722	0.469578	Rap guanine nucleotide exchange factor (GEF) 6	Rapgef6
1458148_at	63.1713	29.6611	0.469535	NLR family, CARD domain containing 3	Nlrc3
1455090_at	194.53	91.3169	0.469424	angiopoietin-like 2	Angptl2
1434667_at	14.3684	6.73895	0.469013	collagen, type VIII, alpha 2	Col8a2
1426172_a_at	46.0117	21.5797	0.469003	CD209a antigen	Cd209a
1424474_a_at	211.554	99.2021	0.468921	calcium/calmodulin-dependent protein kinase kinase 2, beta	Camkk2
1428280_at	97.8324	45.875	0.468914	FIP1 like 1 (S. cerevisiae)	Fip1l1
1443687_x_at	2237.13	1048.99	0.468901	histocompatibility 2, class II, locus Mb2	H2-DMb2
1436893_a_at	104.119	48.8181	0.46887	membrane-associated ring finger (C3HC4) 7	2017-03-07
1421265_a_at	466.614	218.718	0.468735	RNA binding motif protein 38	Rbm38
1426623_a_at	374.447	175.492	0.468671	Rho GTPase activating protein 17	Arhgap17
1425704_at	337.607	158.226	0.468668	dehydrogenase/reductase (SDR family) member 11	Dhrs11
1429971_at	72.3144	33.8905	0.468654	thioredoxin reductase 2	Txnrd2
1451601_a_at	107.513	50.369	0.468492	spinster homolog 2 (Drosophila)	Spns2
1455653_at	13.9744	6.54654	0.468465	cyclin J	Ccnj
1444317_at	10.4628	4.90144	0.468465	protocadherin 15	Pcdh15
1439601_at	38.5419	18.0513	0.468355	HEAT repeat containing 6	Heatr6
1423478_at	258.717	121.154	0.468286	protein kinase C, beta	Prkcb
1418697_at	40.4699	18.9475	0.468188	indolethylamine N-methyltransferase	Inmt
1434572_at	132.691	62.1187	0.468145	histone deacetylase 9 /// histone deacetylase 9-like	Hdac9 /// LOC100861990
1451253_at	178.079	83.3248	0.467909	PX domain containing serine/threonine kinase	Pxk
1437543_at	83.8614	39.2201	0.467677	far upstream element (FUSE) binding protein 1	Fubp1
1436006_at	55.4154	25.9149	0.467647	eukaryotic translation initiation factor 2 alpha kinase 1	Eif2ak1
1450675_at	176.344	82.4521	0.467565	stromal membrane-associated GTPase-activating protein 2	Smap2
1425565_at	289.348	135.275	0.467516	RE1-silencing transcription factor	Rest
1446567_at	38.3445	17.926	0.467498	---	---
1455300_at	187.361	87.5074	0.467052	tet methylcytosine dioxygenase 2	Tet2
1417447_at	373.21	174.304	0.467041	transcription factor 21	Tcf21
1443877_a_at	36.8196	17.1962	0.467039	Rap guanine nucleotide exchange factor (GEF) 6	Rapgef6
1424826_s_at	102.081	47.6637	0.46692	metastasis suppressor 1	Mtss1
1459838_s_at	69.2226	32.3172	0.46686	BTB (POZ) domain containing 11	Btbd11
1416895_at	24.785	11.5697	0.466802	ephrin A1	Efna1
1442282_at	11.1931	5.22479	0.466787	Vomeronasal 2, receptor 84	Vmn2r84
1419047_at	29.977	13.9927	0.466781	pecanex homolog (Drosophila)	Pcnx
1451563_at	271.511	126.727	0.466747	EGF-like module containing, mucin-like, hormone receptor-like sequence 4	Emr4
1454967_at	264.494	123.398	0.466543	RIKEN cDNA A930001N09 gene	A930001N09Rik
1450337_a_at	17.883	8.34281	0.466522	NIMA (never in mitosis gene a)-related expressed kinase 8	Nek8
1460597_at	99.3985	46.3354	0.466158	additional sex combs like 2 (Drosophila)	Asxl2
1428466_at	189.952	88.5313	0.466072	chromodomain helicase DNA binding protein 3	Chd3
1434378_a_at	265.574	123.762	0.466015	Max dimerization protein 4	Mxd4
1430526_a_at	132.744	61.8495	0.465932	SWI/SNF related, matrix associated, actin dependent regulator of chromatin, subfamily a, member 2	Smarca2
1421892_at	48.5456	22.613	0.46581	ST3 beta-galactoside alpha-2,3-sialyltransferase 2	St3gal2
1418983_at	12.7346	5.93169	0.465795	InaD-like (Drosophila)	Inadl
1418015_at	295.924	137.782	0.4656	pumilio 2 (Drosophila)	Pum2
1455422_x_at	96.9813	45.1502	0.465556	septin 4	2017-09-04
1428791_at	280.758	130.682	0.465461	ubiquitin-conjugating enzyme E2H	Ube2h
1422486_a_at	509.175	236.952	0.465365	SMAD family member 4	Smad4
1437174_at	299.871	139.531	0.465303	transcription factor Dp 2	Tfdp2
1434295_at	230.607	107.285	0.465229	RAS guanyl releasing protein 1	Rasgrp1
1448665_at	25.5851	11.901	0.465155	dystrophin, muscular dystrophy	Dmd
1429332_at	21.3898	9.94924	0.465139	---	---
1421278_s_at	343.436	159.643	0.464842	spectrin alpha 1	Spna1
1446990_at	46.3084	21.5257	0.464834	nuclear factor I/A	Nfia
1440196_at	337.452	156.849	0.464804	---	---
1436134_at	13.6022	6.32115	0.464715	sodium channel, voltage-gated, type II, beta	Scn2b
1437704_at	49.8202	23.1486	0.464642	metallo-beta-lactamase domain containing 2	Mblac2
1422166_at	38.8115	18.0324	0.464616	C-type lectin domain family 2, member i	Clec2i
1416768_at	782.17	363.402	0.464607	RIKEN cDNA 1110003E01 gene	1110003E01Rik
1447977_x_at	51.0356	23.701	0.464402	RIKEN cDNA 0610010B08 gene /// predicted gene 14308 /// predicted gene 14430 /// predicted gene 14434 /// predicted gene 2007 /// predicted gene 4724	0610010B08Rik /// Gm14308 /// Gm14430 /// Gm14434 /// Gm2007 /// Gm4724
1455073_at	53.8373	24.9977	0.464319	cytidine and dCMP deaminase domain containing 1	Cdadc1
1422706_at	79.1712	36.7526	0.464217	prostate transmembrane protein, androgen induced 1	Pmepa1
1415935_at	457.285	212.279	0.464215	SPARC related modular calcium binding 2	Smoc2
1450639_at	175.024	81.2458	0.464198	predicted gene 14085 /// solute carrier family 28 (sodium-coupled nucleoside transporter), member 2	Gm14085 /// Slc28a2
1439293_at	60.1319	27.9088	0.464127	cDNA sequence BC031353	BC031353
1439484_at	178.452	82.8132	0.464064	phosphodiesterase 7A	Pde7a
1424159_at	257.183	119.327	0.463976	family with sequence similarity 134, member C	Fam134c
1424888_at	535.67	248.507	0.463919	membrane-associated ring finger (C3HC4) 2	2017-03-02
1457055_at	57.8688	26.8313	0.463657	---	---
1423974_at	263.657	122.227	0.463583	nuclear mitotic apparatus protein 1	Numa1
1428914_at	283.69	131.471	0.463434	SH3 and PX domains 2A	Sh3pxd2a
1436755_at	13.1975	6.1157	0.463397	inter-alpha (globulin) inhibitor H5	Itih5
1424567_at	43.6021	20.2022	0.463332	tetraspanin 2	Tspan2
1434831_a_at	396.005	183.452	0.463257	forkhead box O3	Foxo3
1447757_x_at	15.2997	7.08552	0.463116	inositol polyphosphate-5-phosphatase F	Inpp5f
1425347_a_at	45.3973	20.999	0.462561	zinc finger protein 318	Zfp318
1437861_s_at	31.4794	14.5569	0.462425	protein kinase C, epsilon	Prkce
1455914_at	41.8379	19.3347	0.462133	expressed sequence AI987944	AI987944
1429692_s_at	50.3371	23.26	0.462084	GTP cyclohydrolase 1	Gch1
1455597_at	114.208	52.7687	0.462039	mitogen-activated protein kinase kinase kinase 2	Map3k2
1453266_at	168.452	77.8309	0.462036	zinc finger and BTB domain containing 4	Zbtb4
1442745_x_at	96.5406	44.5733	0.461705	RNA binding motif protein 39	Rbm39
1436998_at	13.8736	6.40179	0.461437	sosondowah ankyrin repeat domain family member A	Sowaha
1434364_at	46.2731	21.3457	0.461298	mitogen-activated protein kinase kinase kinase 14	Map3k14
1455505_at	59.1437	27.2751	0.461166	GATA zinc finger domain containing 2A	Gatad2a
1455581_x_at	281.394	129.754	0.461112	predicted gene, 20559	Gm20559
1437188_at	55.2855	25.4869	0.461005	gamma-aminobutyric acid (GABA) B receptor, 1	Gabbr1
1440721_at	47.3028	21.8039	0.460943	RIKEN cDNA 5930433N17 gene	5930433N17Rik
1428377_at	29.2663	13.4877	0.46086	BTB (POZ) domain containing 11	Btbd11
1426640_s_at	218.577	100.725	0.460821	tribbles homolog 2 (Drosophila)	Trib2
1428794_at	153.447	70.7039	0.460772	sperm antigen with calponin homology and coiled-coil domains 1	Specc1
1434036_at	313.863	144.612	0.460749	metastasis suppressor 1	Mtss1
1452667_at	72.4893	33.3985	0.460738	RAB2B, member RAS oncogene family	Rab2b
1438409_at	191.702	88.226	0.460225	centrosomal protein 63	Cep63
1416697_at	275.224	126.478	0.459544	dipeptidylpeptidase 4	Dpp4
1429351_at	157.226	72.2519	0.459541	kelch-like 24 (Drosophila)	Klhl24
1434684_at	140.967	64.7617	0.459411	Ras and Rab interactor 3	Rin3
1455425_at	10.9383	5.02502	0.459396	tet methylcytosine dioxygenase 1	Tet1
1425553_s_at	288.472	132.409	0.459003	huntingtin interacting protein 1 related	Hip1r
1455872_at	55.0462	25.2459	0.458631	family with sequence similarity 167, member A	Fam167a
1434369_a_at	50.6925	23.2404	0.458459	crystallin, alpha B	Cryab
1459916_at	220.349	100.971	0.458231	predicted gene, 19980	Gm19980
1435573_at	135.702	62.1187	0.457758	OTU domain containing 5	Otud5
1418772_at	129.087	59.0521	0.457458	cDNA sequence BC016423	BC016423
1455242_at	769.939	352.202	0.457441	forkhead box P1	Foxp1
1425785_a_at	37.7096	17.2446	0.457301	TXK tyrosine kinase	Txk
1452372_at	167.702	76.6853	0.457271	BSD domain containing 1	Bsdc1
1439696_at	34.8392	15.9244	0.457083	nuclear receptor subfamily 2, group C, member 2	Nr2c2
1443216_at	14.5947	6.66689	0.456801	---	---
1428142_at	36.9387	16.8714	0.456739	ets variant gene 5	Etv5
1424781_at	276.386	126.209	0.456639	receptor accessory protein 3	Reep3
1454987_a_at	163.785	74.7854	0.456606	H2-K region expressed gene 6	H2-Ke6
1420127_s_at	111.651	50.9776	0.456581	cell cycle progression 1	Ccpg1
1417971_at	169.198	77.2495	0.456564	nurim (nuclear envelope membrane protein)	Nrm
1438413_at	97.5371	44.5258	0.456501	SUMO1/sentrin specific peptidase 7	Senp7
1453137_at	70.5354	32.1832	0.45627	F-box protein 30	Fbxo30
1424780_a_at	261.395	119.225	0.456109	receptor accessory protein 3	Reep3
1447176_at	17.1628	7.81473	0.455331	---	---
1428909_at	2338.82	1064.67	0.455219	RIKEN cDNA A130040M12 gene	A130040M12Rik
1429779_at	17.2969	7.86422	0.45466	eukaryotic translation initiation factor 2C, 4	Eif2c4
1424092_at	524.048	238.229	0.454594	erythrocyte protein band 4.1	Epb4.1
1452416_at	278.587	126.585	0.454381	interleukin 6 receptor, alpha	Il6ra
1454930_at	185.522	84.2753	0.45426	tubulin folding cofactor E-like	Tbcel
1421920_a_at	21.8862	9.93317	0.453856	chemokine (C-C motif) receptor 9	Ccr9
1435344_at	325.331	147.596	0.453681	transcription factor Dp 2	Tfdp2
1438532_at	80.5376	36.5202	0.453455	hemicentin 1	Hmcn1
1433711_s_at	685.986	310.869	0.453171	sestrin 1	Sesn1
1417644_at	85.3715	38.6852	0.45314	sarcospan	Sspn
1435170_at	49.7237	22.5295	0.453095	TSR2, 20S rRNA accumulation, homolog (S. cerevisiae)	Tsr2
1430558_at	389.805	176.583	0.453002	zinc finger protein 318	Zfp318
1433564_at	530.335	240.055	0.452648	diacylglycerol kinase, delta	Dgkd
1438747_at	21.26	9.62199	0.452587	RIKEN cDNA A930006K02 gene	A930006K02Rik
1426942_at	62.0195	28.0676	0.452561	absent in melanoma 1	Aim1
1447946_at	64.1681	29.0389	0.452544	a disintegrin and metallopeptidase domain 23	Adam23
1435901_at	46.9545	21.2488	0.452541	ubiquitin specific peptidase 40	Usp40
1417333_at	47.1194	21.3228	0.452527	RAS p21 protein activator 4	Rasa4
1441026_at	49.9397	22.5969	0.452484	poly (ADP-ribose) polymerase family, member 4	Parp4
1459900_at	76.4003	34.5554	0.452294	expressed sequence C79468	C79468
1439631_at	24.882	11.2496	0.45212	zinc finger, CCHC domain containing 11	Zcchc11
1435664_at	31.9177	14.429	0.452068	zinc finger protein 397	Zfp397
1418390_at	193.831	87.6237	0.452062	PHD finger protein 21A	Phf21a
1423169_at	27.3573	12.3618	0.451865	TAF7 RNA polymerase II, TATA box binding protein (TBP)-associated factor	Taf7
1431708_a_at	60.2791	27.2361	0.451833	cytotoxic granule-associated RNA binding protein 1	Tia1
1460210_at	72.2485	32.5966	0.451173	polycystic kidney disease 1 homolog	Pkd1
1437202_at	119.283	53.8153	0.451158	myb-like, SWIRM and MPN domains 1	Mysm1
1437868_at	249.142	112.354	0.450965	family with sequence similarity 46, member A	Fam46a
1416880_at	1052.2	474.424	0.450886	myeloid cell leukemia sequence 1	Mcl1
1456413_at	22.8974	10.3232	0.450845	phosphodiesterase 4D interacting protein (myomegalin)	Pde4dip
1440938_at	166.427	74.9777	0.450513	triggering receptor expressed on myeloid cells-like 2	Treml2
1449023_a_at	274.291	123.499	0.450247	enhancer of zeste homolog 1 (Drosophila)	Ezh1
1458802_at	213.249	95.9881	0.450122	human immunodeficiency virus type I enhancer binding protein 3	Hivep3
1440604_at	22.3298	10.0477	0.449968	Riken cDNA 8030494B02 gene	8030494B02Rik
1444920_at	17.4092	7.82367	0.449399	---	---
1457246_at	142.212	63.8899	0.449259	family with sequence similarity 160, member B2	Fam160b2
1437393_at	329.763	148.146	0.449249	protein kinase C, alpha	Prkca
1455290_at	48.1696	21.628	0.448997	zinc and ring finger 2	Znrf2
1417420_at	411.16	184.535	0.448817	cyclin D1	Ccnd1
1455291_s_at	148.785	66.7684	0.448756	zinc and ring finger 2	Znrf2
1428808_at	62.4267	28.0105	0.448694	prickle homolog 2 (Drosophila)	Prickle2
1457687_at	504.057	226.118	0.448597	B cell leukemia/lymphoma 2	Bcl2
1436178_at	173.707	77.9241	0.448595	leprecan-like 1	Leprel1
1437657_at	39.9272	17.9048	0.448437	S phase cyclin A-associated protein in the ER	Scaper
1440051_at	11.2985	5.06356	0.44816	---	---
1421926_at	46.4531	20.8144	0.448074	mitogen-activated protein kinase 11	Mapk11
1430986_at	149.322	66.9066	0.448069	phenylalanyl-tRNA synthetase, beta subunit	Farsb
1436759_x_at	202.821	90.8523	0.447944	calponin 3, acidic	Cnn3
1449434_at	188.741	84.5354	0.447891	carbonic anhydrase 3	Car3
1457264_at	36.8273	16.4916	0.44781	PHD finger protein 20-like 1	Phf20l1
1454677_at	542.3	242.802	0.447727	tissue inhibitor of metalloproteinase 2	Timp2
1434773_a_at	282.012	126.217	0.447557	solute carrier family 2 (facilitated glucose transporter), member 1	Slc2a1
1425673_at	79.9762	35.7881	0.447485	LIM domain containing preferred translocation partner in lipoma	Lpp
1442196_at	24.0064	10.7414	0.44744	RIKEN cDNA A930006K02 gene	A930006K02Rik
1424683_at	546.287	244.035	0.446717	family with sequence similarity 134, member B	Fam134b
1460189_at	155.498	69.4632	0.446714	DDB1 and CUL4 associated factor 11	Dcaf11
1451727_at	185.902	83.0198	0.446579	SLU7 splicing factor homolog (S. cerevisiae)	Slu7
1455210_at	89.4928	39.9226	0.446099	zinc fingers and homeoboxes 2	Zhx2
1429359_s_at	41.9245	18.7022	0.446092	RNA binding protein gene with multiple splicing	Rbpms
1437576_at	40.7802	18.1783	0.445763	RIKEN cDNA 2810427A07 gene	2810427A07Rik
1416630_at	252.331	112.458	0.445675	inhibitor of DNA binding 3	Id3
1429585_s_at	62.2873	27.7492	0.445502	myoneurin	Mynn
1426514_at	78.8047	35.0906	0.445285	carbohydrate (N-acetylgalactosamine 4-sulfate 6-O) sulfotransferase 15	Chst15
1441317_x_at	482.785	214.974	0.445278	janus kinase and microtubule interacting protein 1	Jakmip1
1452878_at	124.431	55.3693	0.444979	protein kinase C, epsilon	Prkce
1437506_at	19.6596	8.74195	0.444667	A disintegrin-like and metallopeptidase (reprolysin type) with thrombospondin type 1 motif, 6	Adamts6
1431688_at	86.7021	38.5425	0.444539	uncharacterized LOC73899	LOC73899
1437527_x_at	1704.28	757.534	0.444489	myeloid cell leukemia sequence 1	Mcl1
1448747_at	44.4538	19.7514	0.444313	F-box protein 32	Fbxo32
1437689_x_at	1517.42	673.805	0.444045	clusterin	Clu
1436187_at	44.2587	19.6514	0.444013	RIKEN cDNA 1110054M08 gene	1110054M08Rik
1419219_at	225.948	100.285	0.443844	cytochrome P450, family 4, subfamily f, polypeptide 18	Cyp4f18
1444472_at	61.8576	27.4526	0.443803	---	---
1418980_a_at	482.592	214.117	0.443681	2',3'-cyclic nucleotide 3' phosphodiesterase	Cnp
1428065_at	254.672	112.917	0.443384	solute carrier family 44, member 2	Slc44a2
1428509_at	193.087	85.5807	0.443223	myosin IE	Myo1e
1454897_at	86.3301	38.2223	0.442746	RIKEN cDNA 6330509M05 gene	6330509M05Rik
1451263_a_at	42.8259	18.9417	0.442296	fatty acid binding protein 4, adipocyte	Fabp4
1423812_s_at	223.978	99.0544	0.442251	vesicular, overexpressed in cancer, prosurvival protein 1	Vopp1
1417281_a_at	129.939	57.4482	0.442118	matrix metallopeptidase 23	Mmp23
1418434_at	338.289	149.542	0.442056	makorin, ring finger protein, 1	Mkrn1
1428455_at	157.406	69.5791	0.442037	collagen, type XIV, alpha 1	Col14a1
1460559_at	121.69	53.684	0.441155	KN motif and ankyrin repeat domains 2	Kank2
1447854_s_at	104.425	46.0451	0.440939	histone cluster 2, H2be	Hist2h2be
1418601_at	45.8161	20.1967	0.440821	aldehyde dehydrogenase family 1, subfamily A7	Aldh1a7
1423295_at	151.92	66.9521	0.440706	transmembrane 9 superfamily member 2	Tm9sf2
1428457_at	136.671	60.2206	0.440625	tocopherol (alpha) transfer protein-like	Ttpal
1416430_at	519.86	229.03	0.44056	catalase	Cat
1455584_at	174.871	77.0306	0.440499	stromal cell derived factor 4	Sdf4
1433815_at	30.3125	13.3403	0.440092	janus kinase and microtubule interacting protein 1	Jakmip1
1439209_at	89.1007	39.2072	0.440033	---	---
1445588_at	53.5235	23.5475	0.439948	ankyrin repeat domain 44	Ankrd44
1427075_s_at	28.8245	12.6792	0.439875	protein-L-isoaspartate (D-aspartate) O-methyltransferase domain containing 2	Pcmtd2
1460246_at	147.086	64.6637	0.439633	methyl CpG binding protein 2	Mecp2
1434873_a_at	625.84	275.046	0.439483	ArfGAP with coiled-coil, ankyrin repeat and PH domains 1	Acap1
1452966_at	178.452	78.3934	0.439297	B cell leukemia/lymphoma 11B	Bcl11b
1460086_at	20.6363	9.0613	0.439096	---	---
1435399_at	114.69	50.3475	0.438988	synaptopodin 2	Synpo2
1435326_at	212.872	93.4259	0.438884	lysophosphatidylglycerol acyltransferase 1	Lpgat1
1429969_at	17.8445	7.82891	0.438731	RIKEN cDNA 4833403J16 gene	4833403J16Rik
1433640_at	113.165	49.6486	0.438729	far upstream element (FUSE) binding protein 1	Fubp1
1458524_at	19.3128	8.47025	0.438583	fibronectin type III domain containing 3A	Fndc3a
1456243_x_at	1430.28	627.172	0.438497	myeloid cell leukemia sequence 1	Mcl1
1433465_a_at	1323.82	580.466	0.438478	expressed sequence AI467606	AI467606
1439348_at	37.4404	16.3944	0.437879	S100 calcium binding protein A10 (calpactin)	S100a10
1440068_at	14.1271	6.18271	0.43765	---	---
1435698_at	189.247	82.7905	0.437474	RPTOR independent companion of MTOR, complex 2	Rictor
1433673_at	23.4761	10.2688	0.437414	RIKEN cDNA E130309D14 gene	E130309D14Rik
1437114_at	25.958	11.3524	0.437336	RIKEN cDNA A930001N09 gene	A930001N09Rik
1448507_at	100.171	43.8034	0.437286	EF hand domain containing 1	Efhd1
1426633_s_at	116.272	50.8413	0.437263	potassium channel tetramerisation domain containing 14	Kctd14
1453864_at	68.6173	29.9891	0.437049	retinol dehydrogenase 14 (all-trans and 9-cis)	Rdh14
1433662_s_at	245.747	107.368	0.436907	tissue inhibitor of metalloproteinase 2	Timp2
1456609_at	224.963	98.2673	0.436815	calcium/calmodulin-dependent protein kinase II inhibitor 1	Camk2n1
1428851_at	243.803	106.471	0.43671	RIKEN cDNA 1300014I06 gene	1300014I06Rik
1437598_at	136.179	59.3253	0.435642	zinc finger and BTB domain containing 20	Zbtb20
1417856_at	170.484	74.2578	0.435571	avian reticuloendotheliosis viral (v-rel) oncogene related B	Relb
1452694_at	557.369	242.73	0.435492	inositol hexaphosphate kinase 1	Ip6k1
1435556_at	118.894	51.741	0.435186	zinc finger protein 597	Zfp597
1453220_at	136.174	59.2559	0.435148	family with sequence similarity 55, member B	Fam55b
1434245_a_at	1645.16	715.829	0.435113	cytochrome b, ascorbate dependent 3	Cybasc3
1421034_a_at	120.14	52.243	0.434852	interleukin 4 receptor, alpha	Il4ra
1434474_at	34.3783	14.9474	0.43479	ATP-binding cassette, sub-family A (ABC1), member 5	Abca5
1417218_at	170.665	74.149	0.43447	calcium homeostasis modulator 2	Calhm2
1447016_at	53.9418	23.4332	0.434416	TBC1 domain family member 1-like /// TBC1 domain family, member 1	LOC100862515 /// Tbc1d1
1438716_at	42.6669	18.5266	0.434213	tripartite motif-containing 30D	Trim30d
1436528_at	264.715	114.87	0.433939	Kazal-type serine peptidase inhibitor domain 1	Kazald1
1418626_a_at	869.846	377.413	0.433885	clusterin	Clu
1436925_at	227.07	98.4836	0.433714	forkhead box N3	Foxn3
1436959_x_at	195.503	84.773	0.433615	nasal embryonic LHRH factor	Nelf
1420353_at	66.8773	28.9886	0.433459	lymphotoxin A	Lta
1455638_at	33.1601	14.3627	0.433133	zinc finger protein 319	Zfp319
1457254_x_at	175.702	76.0833	0.433024	transmembrane protein 229B	Tmem229b
1435225_s_at	131.654	57.0062	0.433	bromodomain and PHD finger containing, 3	Brpf3
1455504_a_at	900.661	389.973	0.432986	makorin, ring finger protein, 1	Mkrn1
1439843_at	53.2562	23.0587	0.432976	calcium/calmodulin-dependent protein kinase IV	Camk4
1436836_x_at	845.462	365.778	0.432637	calponin 3, acidic	Cnn3
1423260_at	104.263	45.0974	0.432533	inhibitor of DNA binding 4	Id4
1435977_at	56.5122	24.418	0.432083	hepatoma-derived growth factor, related protein 3	Hdgfrp3
1451486_at	139.785	60.3597	0.431803	solute carrier family 46, member 3	Slc46a3
1441320_a_at	216.906	93.6291	0.431658	expressed sequence AI413194 /// tripartite motif-containing 56	AI413194 /// Trim56
1435253_at	101.066	43.6204	0.431601	RAB11B, member RAS oncogene family	Rab11b
1451450_at	146.482	63.1563	0.431153	RIKEN cDNA 2010011I20 gene	2010011I20Rik
1429387_at	216.753	93.3699	0.430767	GRB2-related adaptor protein	Grap
1425391_a_at	50.0333	21.4905	0.429523	oxysterol binding protein-like 5	Osbpl5
1460049_s_at	16.233	6.97127	0.429451	RIKEN cDNA 1500015O10 gene	1500015O10Rik
1428952_at	20.2202	8.68322	0.429433	protein disulfide isomerase associated 2	Pdia2
1460344_at	237.955	102.172	0.429375	pre B cell leukemia transcription factor interacting protein 1	Pbxip1
1460204_at	428.01	183.705	0.429207	tec protein tyrosine kinase	Tec
1418195_at	105.7	45.3492	0.429037	UDP-N-acetyl-alpha-D-galactosamine:polypeptide N-acetylgalactosaminyltransferase 10	Galnt10
1420888_at	400.637	171.672	0.428496	BCL2-like 1	Bcl2l1
1435260_at	106.119	45.455	0.428341	thymoma viral proto-oncogene 3	Akt3
1425417_x_at	24.526	10.4966	0.427981	killer cell lectin-like receptor subfamily A, member 14 /// killer cell lectin-like receptor subfamily A, member 21 /// killer cell lectin-like receptor, subfamily A, member 8 /// killer cell lectin-like receptor 8-like	Klra14 /// Klra21 /// Klra8 /// LOC100862410
1460555_at	724.748	310.096	0.427867	family with sequence similarity 65, member B	Fam65b
1416542_at	169.696	72.5855	0.42774	PHD finger protein 1	Phf1
1437126_at	62.5671	26.7464	0.427484	---	---
1425706_a_at	97.3707	41.6215	0.427454	damage specific DNA binding protein 2	Ddb2
1429169_at	79.2988	33.8905	0.427377	predicted gene 15453 /// RNA binding motif protein 3	Gm15453 /// Rbm3
1439316_at	66.266	28.3158	0.427305	RNA binding motif protein 39	Rbm39
1444260_at	34.0677	14.5569	0.427292	---	---
1441926_x_at	21.5037	9.18235	0.427012	transmembrane inner ear	Tmie
1417893_at	110.429	47.1453	0.426929	sideroflexin 3	Sfxn3
1426692_at	100.869	43.0069	0.426365	coiled-coil domain containing 97	Ccdc97
1422024_at	127.915	54.4873	0.425967	Friend leukemia integration 1	Fli1
1436182_at	252.583	107.525	0.425703	special AT-rich sequence binding protein 1	Satb1
1441466_at	45.1812	19.2325	0.425676	transformer 2 beta homolog (Drosophila)	Tra2b
1456380_x_at	296.558	126.199	0.425545	calponin 3, acidic	Cnn3
1420477_at	317.597	135.122	0.425449	nucleosome assembly protein 1-like 1	Nap1l1
1440917_at	52.5788	22.3634	0.425331	RIKEN cDNA 2900093K20 gene	2900093K20Rik
1425643_at	311.673	132.535	0.425239	glycophorin A	Gypa
1443686_at	2159.88	918.169	0.425101	histocompatibility 2, class II, locus Mb2	H2-DMb2
1451978_at	55.4194	23.5577	0.42508	lysyl oxidase-like 1	Loxl1
1444487_at	35.9425	15.2766	0.42503	lecithin-retinol acyltransferase (phosphatidylcholine-retinol-O-acyltransferase)	Lrat
1454849_x_at	2576.4	1094.74	0.42491	clusterin	Clu
1439381_x_at	737.195	313.063	0.424669	MARVEL (membrane-associating) domain containing 1	Marveld1
1448007_at	120.397	51.098	0.424412	bromodomain adjacent to zinc finger domain, 2B	Baz2b
1456888_at	152.522	64.7134	0.424289	6-phosphofructo-2-kinase/fructose-2,6-biphosphatase 4	Pfkfb4
1441584_at	157.849	66.9521	0.424153	---	---
1415812_at	917.436	389.113	0.424131	gelsolin	Gsn
1448398_s_at	407.648	172.72	0.423698	60S ribosomal protein L22-like /// ribosomal protein L22	LOC100504863 /// Rpl22
1450047_at	312.171	132.23	0.423581	heparan sulfate 6-O-sulfotransferase 2	Hs6st2
1417466_at	112.141	47.4648	0.423259	regulator of G-protein signaling 5	Rgs5
1437171_x_at	773.969	327.572	0.423237	gelsolin	Gsn
1455095_at	25.6343	10.8474	0.42316	histone cluster 2, H2be	Hist2h2be
1444218_at	28.4116	12.0091	0.422684	DNA segment, Chr 19, ERATO Doi 737, expressed	D19Ertd737e
1435617_at	54.1754	22.895	0.422608	RIKEN cDNA 1700106N22 gene	1700106N22Rik
1429247_at	54.3434	22.9598	0.422494	annexin A6	Anxa6
1418511_at	174.852	73.822	0.422196	dermatopontin	Dpt
1423091_a_at	166.414	70.2121	0.421913	glycoprotein m6b	Gpm6b
1433939_at	468.655	197.344	0.421086	AF4/FMR2 family, member 3	Aff3
1458099_at	26.387	11.106	0.420888	---	---
1450627_at	226.884	95.4292	0.420608	progressive ankylosis	Ank
1454862_at	142.31	59.8559	0.420601	pleckstrin homology-like domain, family B, member 2	Phldb2
1456312_x_at	962.689	404.803	0.420491	gelsolin	Gsn
1422094_a_at	76.5287	32.1739	0.420417	zinc finger protein 329	Zfp329
1456913_at	23.5208	9.88341	0.420199	---	---
1418450_at	52.9366	22.2331	0.419995	immunoglobulin superfamily containing leucine-rich repeat	Islr
1430744_at	83.6248	35.0891	0.419601	napsin A aspartic peptidase	Napsa
1426894_s_at	190.355	79.8241	0.419343	family with sequence similarity 102, member A	Fam102a
1447883_x_at	664.452	278.593	0.419283	microtubule-associated protein 1 light chain 3 alpha	Map1lc3a
1448288_at	82.1126	34.4198	0.419178	nuclear factor I/B	Nfib
1454788_at	391.381	164.05	0.419157	ADP-ribosylation factor-like 4C	Arl4c
1456150_at	237.815	99.5844	0.418748	jumonji C domain-containing histone demethylase 1 homolog D (S. cerevisiae)	Jhdm1d
1457293_at	75.9396	31.7864	0.418575	zinc finger and BTB domain containing 4	Zbtb4
1426834_s_at	546.153	228.542	0.418457	RIKEN cDNA D930015E06 gene	D930015E06Rik
1442411_at	20.2401	8.46696	0.418326	---	---
1458299_s_at	376.864	157.477	0.41786	nuclear factor of kappa light polypeptide gene enhancer in B cells inhibitor, epsilon	Nfkbie
1435456_at	136.007	56.7932	0.417576	tetratricopeptide repeat domain 28	Ttc28
1416958_at	325.659	135.987	0.417575	nuclear receptor subfamily 1, group D, member 2	Nr1d2
1438971_x_at	426.558	178.07	0.417457	ubiquitin-conjugating enzyme E2H	Ube2h
1434184_s_at	171.048	71.3396	0.417075	mitogen-activated protein kinase kinase kinase kinase 4	Map4k4
1438528_at	23.9546	9.98966	0.417025	---	---
1418686_at	18.1689	7.57574	0.416962	2'-5' oligoadenylate synthetase 1C	Oas1c
1448416_at	139.657	58.1782	0.416579	matrix Gla protein	Mgp
1451019_at	54.7705	22.8142	0.416541	cathepsin F	Ctsf
1453122_at	33.2862	13.8507	0.416109	family with sequence similarity 135, member A	Fam135a
1416514_a_at	471.619	196.223	0.416063	fascin homolog 1, actin bundling protein (Strongylocentrotus purpuratus)	Fscn1
1417408_at	18.3266	7.6249	0.416055	coagulation factor III	F3
1439059_at	36.7953	15.3081	0.416036	family with sequence similarity 199, X-linked	Fam199x
1427680_a_at	67.0357	27.8858	0.415984	nuclear factor I/B	Nfib
1419311_at	588.357	244.69	0.415888	tripartite motif-containing 10	Trim10
1448525_a_at	179.595	74.6645	0.415739	BCL2/adenovirus E1B interacting protein 3-like /// predicted gene 10480 /// BCL2/adenovirus E1B 19 kDa protein-interacting protein 3-like	Bnip3l /// Gm10480 /// LOC100044398
1423585_at	72.5354	30.1421	0.41555	insulin-like growth factor binding protein 7	Igfbp7
1427568_a_at	87.351	36.2881	0.415428	intraflagellar transport 80	Ift80
1450570_a_at	755.589	313.718	0.415197	CD19 antigen	Cd19
1447270_at	16.0535	6.66372	0.415096	---	---
1423753_at	64.2021	26.6267	0.414733	BMP and activin membrane-bound inhibitor, homolog (Xenopus laevis)	Bambi
1426893_at	28.6265	11.866	0.414513	family with sequence similarity 102, member A	Fam102a
1449546_a_at	36.2473	15.0228	0.414453	zinc finger protein 617	Zfp617
1455391_at	481.885	199.636	0.414282	RAD23a homolog (S. cerevisiae)	Rad23a
1429434_at	91.6955	37.976	0.414153	phosphatidylinositol 3-kinase, catalytic, alpha polypeptide	Pik3ca
1419477_at	117.201	48.5358	0.414124	C-type lectin domain family 2, member d	Clec2d
1449146_at	26.1938	10.8451	0.414034	notch 4	Notch4
1436052_at	93.5805	38.7172	0.413732	RIKEN cDNA 1700020O03 gene	1700020O03Rik
1417023_a_at	192.427	79.5354	0.413328	fatty acid binding protein 4, adipocyte	Fabp4
1420911_a_at	1003.32	414.428	0.413056	milk fat globule-EGF factor 8 protein	Mfge8
1456306_a_at	38.2443	15.796	0.413029	uromodulin	Umod
1451359_at	314.361	129.694	0.412564	lysophosphatidylcholine acyltransferase 1	Lpcat1
1428547_at	67.5981	27.8645	0.412208	5' nucleotidase, ecto	Nt5e
1440874_at	33.3095	13.7264	0.412087	solute carrier organic anion transporter family, member 5A1	Slco5a1
1423651_at	1218.41	501.977	0.411994	iron-sulfur cluster assembly 1 homolog (S. cerevisiae)	Isca1
1452163_at	1066.55	439.41	0.411992	E26 avian leukemia oncogene 1, 5' domain	Ets1
1417640_at	1871.14	770.525	0.411795	CD79B antigen	Cd79b
1419975_at	139.09	57.2372	0.411511	Sterol carrier protein 2, liver	Scp2
1460163_at	20.913	8.60573	0.411501	C1q and tumor necrosis factor related protein 7	C1qtnf7
1456381_x_at	1151.84	473.961	0.411481	myeloid cell leukemia sequence 1	Mcl1
1416983_s_at	492.666	202.619	0.41127	forkhead box O1	Foxo1
1429088_at	176.593	72.6143	0.411195	limb-bud and heart	Lbh
1438195_at	451.827	185.592	0.410758	glycerol-3-phosphate dehydrogenase 1-like	Gpd1l
1449381_a_at	43.5821	17.8876	0.410435	protein kinase C and casein kinase substrate in neurons 1	Pacsin1
1455942_at	298.589	122.529	0.410359	lysine (K)-specific demethylase 2A	Kdm2a
1434581_at	48.4505	19.8758	0.410229	RIKEN cDNA 2410066E13 gene	2410066E13Rik
1434070_at	137.202	56.2688	0.410117	jagged 1	Jag1
1435383_x_at	74.0833	30.3794	0.410071	necdin	Ndn
1454646_at	276.585	113.386	0.40995	t-complex 11 (mouse) like 2	Tcp11l2
1448686_at	193.393	79.2807	0.409947	interleukin 16	Il16
1449459_s_at	31.5142	12.9172	0.409885	ankyrin repeat and SOCS box-containing 13	Asb13
1419206_at	1312.03	537.539	0.409699	CD37 antigen	Cd37
1421140_a_at	705.739	289.107	0.409651	forkhead box P1	Foxp1
1416160_at	47.6194	19.4794	0.409066	nuclear receptor subfamily 2, group F, member 2	Nr2f2
1444181_at	93.1316	38.079	0.408873	GTPase, IMAP family member 5	Gimap5
1458438_at	82.0404	33.5297	0.408698	coiled-coil domain containing 122	Ccdc122
1458218_s_at	211.115	86.279	0.408682	phosphodiesterase 7A	Pde7a
1423757_x_at	601.869	245.961	0.408663	insulin-like growth factor binding protein 4	Igfbp4
1437406_x_at	1456.35	595.147	0.408657	insulin-like growth factor binding protein 4	Igfbp4
1436589_x_at	220.403	90.0326	0.408492	protein kinase D2	Prkd2
1436930_x_at	458.035	187.041	0.408354	hydroxymethylbilane synthase	Hmbs
1444064_at	78.0099	31.8233	0.407939	SAM domain and HD domain, 1	Samhd1
1448657_a_at	245.202	100.023	0.40792	DnaJ (Hsp40) homolog, subfamily B, member 2	Dnajb2
1428332_at	208.869	85.1544	0.407693	phosphoinositide-3-kinase interacting protein 1	Pik3ip1
1423668_at	69.3947	28.2888	0.40765	zinc finger, DHHC domain containing 14	Zdhhc14
1437542_at	225.209	91.7916	0.407585	IKAROS family zinc finger 2	Ikzf2
1427270_a_at	512.435	208.706	0.407282	BSD domain containing 1	Bsdc1
1418285_at	39.7564	16.1899	0.407229	ephrin B1	Efnb1
1434802_s_at	17.6685	7.18853	0.406854	neurotrophin 3	Ntf3
1442427_at	79.5354	32.345	0.406674	---	---
1439652_at	60.6565	24.6602	0.406555	---	---
1443867_at	40.0268	16.2704	0.406489	ankyrin repeat domain 12	Ankrd12
1438535_at	58.3241	23.6811	0.406027	pleckstrin homology domain interacting protein	Phip
1434441_at	167.422	67.9521	0.405873	RIKEN cDNA 1110018J18 gene	1110018J18Rik
1452264_at	82.8612	33.6136	0.405661	tensin like C1 domain-containing phosphatase	Tenc1
1423350_at	105.558	42.819	0.405646	suppressor of cytokine signaling 5	Socs5
1447706_at	10.6625	4.32109	0.405263	---	---
1435143_at	121.891	49.39	0.405196	ELK3, member of ETS oncogene family	Elk3
1424834_s_at	86.3084	34.9703	0.405178	inositol 1,4,5-triphosphate receptor 2	Itpr2
1450505_a_at	96.6793	39.1507	0.404954	family with sequence similarity 134, member B	Fam134b
1434566_a_at	36.3614	14.7172	0.404748	PRAME family member 8	Pramef8
1438069_a_at	65.9001	26.6539	0.404459	RNA binding motif protein 5	Rbm5
1460009_at	36.3058	14.6794	0.404327	immediate early response 5	Ier5
1428108_x_at	674.966	272.596	0.403867	transmembrane and coiled-coil domains 2	Tmcc2
1449174_at	22.4367	9.06075	0.403836	ADP-ribosyltransferase 4	Art4
1459237_at	22.4243	9.04134	0.403193	---	---
1435292_at	70.5801	28.437	0.402904	TBC1 domain family, member 4	Tbc1d4
1455121_at	57.7218	23.233	0.402499	ligand dependent nuclear receptor corepressor	Lcor
1453003_at	394.64	158.723	0.402198	sortilin-related receptor, LDLR class A repeats-containing	Sorl1
1459973_x_at	62.3745	25.0421	0.401479	dipeptidylpeptidase 4	Dpp4
1419575_s_at	133.012	53.399	0.40146	zinc finger protein 292	Zfp292
1455664_at	74.9521	30.0832	0.401365	reticulon 4 receptor-like 1	Rtn4rl1
1421211_a_at	180.952	72.6187	0.401315	class II transactivator	Ciita
1426574_a_at	321.102	128.825	0.401198	adducin 3 (gamma)	Add3
1447766_x_at	99.5354	39.9259	0.401123	LIM domain containing 2 /// LIM domain-containing protein 2-like	Limd2 /// LOC632329
1435382_at	79.6802	31.9028	0.400385	necdin	Ndn
1426358_at	144.59	57.7937	0.399707	TAO kinase 1	Taok1
1422615_at	81.1608	32.3861	0.399037	mitogen-activated protein kinase kinase kinase kinase 4	Map4k4
1416930_at	1346.73	537.054	0.398782	lymphocyte antigen 6 complex, locus D	Ly6d
1433769_at	68.0354	27.1097	0.398465	ALS2 C-terminal like	Als2cl
1441952_x_at	282.746	112.634	0.398357	Ly6/neurotoxin 1	Lynx1
1416638_at	22.4512	8.93975	0.398186	sal-like 2 (Drosophila)	Sall2
1447915_x_at	68.3807	27.2188	0.398047	transmembrane protein 204	Tmem204
1451332_at	38.9854	15.5179	0.398044	zinc finger protein 521	Zfp521
1438441_at	27.662	11.0086	0.397968	RIKEN cDNA A330033J07 gene	A330033J07Rik
1427677_a_at	128.749	51.2058	0.397717	SRY-box containing gene 6	Sox6
1449732_at	86.5206	34.4062	0.397665	zinc finger and SCAN domain containing 21	Zscan21
1448104_at	56.8347	22.6011	0.397663	aldehyde dehydrogenase family 6, subfamily A1	Aldh6a1
1438651_a_at	239.012	95.0226	0.397564	apelin receptor	Aplnr
1454762_at	87.3651	34.7137	0.397341	X Kell blood group precursor related X linked	Xkrx
1435640_x_at	63.151	25.087	0.397254	RIKEN cDNA A130040M12 gene	A130040M12Rik
1434853_x_at	1247.95	495.703	0.397214	makorin, ring finger protein, 1	Mkrn1
1436421_s_at	658.869	261.671	0.397152	actin related protein 2/3 complex, subunit 5-like	Arpc5l
1438316_a_at	20.5367	8.15506	0.397098	coiled-coil domain containing 102A	Ccdc102a
1438995_at	74.1793	29.442	0.396903	---	---
1433593_at	160.559	63.6724	0.396567	yippee-like 5 (Drosophila)	Ypel5
1429435_x_at	78.392	31.0807	0.396478	phosphatidylinositol 3-kinase, catalytic, alpha polypeptide	Pik3ca
1419297_at	910.069	360.632	0.396269	histocompatibility 2, O region alpha locus	H2-Oa
1433691_at	43.3112	17.1367	0.395664	protein phosphatase 1, regulatory (inhibitor) subunit 3C	Ppp1r3c
1430534_at	193.481	76.4841	0.395305	ribonuclease, RNase A family, 6	Rnase6
1439768_x_at	29.2663	11.5579	0.394922	sema domain, immunoglobulin domain (Ig), TM domain, and short cytoplasmic domain	Sema4f
1452202_at	176.855	69.7846	0.394586	phosphodiesterase 2A, cGMP-stimulated	Pde2a
1434442_at	109.419	43.1682	0.394521	starch binding domain 1	Stbd1
1436948_a_at	20.7443	8.18283	0.394461	family with sequence similarity 70, member A	Fam70a
1432492_a_at	184.949	72.9158	0.394247	3-hydroxyanthranilate 3,4-dioxygenase	Haao
1447792_x_at	80.8417	31.8508	0.39399	G protein-coupled receptor 174	Gpr174
1435818_at	18.7322	7.37816	0.393876	kelch-like 15 (Drosophila)	Klhl15
1422018_at	56.1183	22.0921	0.393671	human immunodeficiency virus type I enhancer binding protein 2	Hivep2
1440225_at	31.5899	12.43	0.393482	G protein-coupled receptor 116	Gpr116
1436300_at	104.131	40.9533	0.393286	dual serine/threonine and tyrosine protein kinase	Dstyk
1439687_at	63.1939	24.8365	0.393021	RAB14, member RAS oncogene family	Rab14
1424722_at	185.533	72.8192	0.392486	RIKEN cDNA 1300017J02 gene	1300017J02Rik
1438805_at	93.7846	36.7958	0.392344	cyclin D3	Ccnd3
1458978_at	75.9708	29.7359	0.391412	---	---
1428651_at	422.184	165.218	0.39134	kelch-like 24 (Drosophila)	Klhl24
1452843_at	472.84	184.538	0.390275	interleukin 6 signal transducer	Il6st
1437685_x_at	54.439	21.2402	0.390166	fibromodulin	Fmod
1456940_at	14.0984	5.4964	0.389859	solute carrier family 43, member 2	Slc43a2
1428637_at	280.076	109.166	0.389772	dual-specificity tyrosine-(Y)-phosphorylation regulated kinase 2	Dyrk2
1449277_at	1066.39	414.936	0.389104	chemokine (C-C motif) ligand 19 /// predicted gene 12407 /// predicted gene 13309 /// predicted gene 2023 /// predicted pseudogene 2457 /// predicted gene 2564 /// c-C motif chemokine 19-like /// c-C motif chemokine 19-like /// c-C motif chemokine 19-like /// c-C motif chemokine 19-like	Ccl19 /// Gm12407 /// Gm13309 /// Gm2023 /// Gm2457 /// Gm2564 /// LOC100043918 /// LOC100043921 /// LOC100861618 /// LOC100861647
1422659_at	37.4162	14.5569	0.389052	calcium/calmodulin-dependent protein kinase II, delta	Camk2d
1444196_at	17.0262	6.62241	0.388954	expressed sequence AI662501	AI662501
1439505_at	118.479	46.0786	0.388916	chloride intracellular channel 5	Clic5
1441957_x_at	19.2844	7.49724	0.388772	RIKEN cDNA 2410076I21 gene	2410076I21Rik
1443533_at	39.2085	15.2207	0.388199	---	---
1417623_at	138.445	53.7393	0.388163	solute carrier family 12, member 2	Slc12a2
1416981_at	303.991	117.875	0.387759	forkhead box O1	Foxo1
1437226_x_at	588.785	228.235	0.387637	MARCKS-like 1	Marcksl1
1417283_at	105.303	40.8138	0.387584	Ly6/neurotoxin 1	Lynx1
1424050_s_at	61.5124	23.8325	0.387442	fibroblast growth factor receptor 1	Fgfr1
1441108_at	19.3546	7.49724	0.387362	---	---
1435400_at	13.5383	5.23015	0.386322	EF-hand domain family, member A2	Efha2
1435820_x_at	119.85	46.264	0.386017	discoidin domain receptor family, member 1	Ddr1
1439395_at	17.7522	6.85249	0.386007	zinc finger protein 874b	Zfp874b
1437347_at	29.9515	11.5579	0.385888	endothelin receptor type B	Ednrb
1419212_at	186.743	71.9544	0.385312	icos ligand	Icosl
1434502_x_at	1722.67	663.147	0.384954	solute carrier family 4 (anion exchanger), member 1	Slc4a1
1437668_at	18.2283	7.01153	0.38465	Chemokine (C-C motif) receptor-like 1	Ccrl1
1456897_at	54.5932	20.9986	0.384637	---	---
1440304_at	51.5002	19.7971	0.384408	---	---
1450418_a_at	42.4841	16.3258	0.384282	Yip1 domain family, member 4	Yipf4
1438669_at	255.61	98.1035	0.383801	DDB1 and CUL4 associated factor 12	Dcaf12
1440206_at	33.1655	12.7224	0.383604	RIKEN cDNA A930024E05 gene	A930024E05Rik
1448079_at	42.6697	16.3573	0.383347	ring finger protein 166	Rnf166
1419307_at	440.7	168.788	0.382999	tumor necrosis factor receptor superfamily, member 13c	Tnfrsf13c
1437405_a_at	2361.69	904.306	0.382906	insulin-like growth factor binding protein 4	Igfbp4
1454231_a_at	39.9681	15.2925	0.382619	retinitis pigmentosa GTPase regulator interacting protein 1	Rpgrip1
1443928_at	336.287	128.549	0.38226	cytohesin 1 interacting protein	Cytip
1452666_a_at	844.371	322.535	0.381983	transmembrane and coiled-coil domains 2	Tmcc2
1431528_at	44.4538	16.9526	0.381353	RIKEN cDNA 5830427D02 gene	5830427D02Rik
1416008_at	566.17	215.635	0.380867	special AT-rich sequence binding protein 1	Satb1
1456603_at	349.676	133.145	0.380768	family with sequence similarity 101, member B	Fam101b
1430131_at	38.2778	14.5569	0.380295	complement component (3b/4b) receptor 1-like	Cr1l
1438931_s_at	192.233	73.0688	0.380106	sestrin 1	Sesn1
1447655_x_at	58.5934	22.2431	0.379617	SRY-box containing gene 6	Sox6
1417010_at	344.097	130.535	0.379356	zinc finger protein 238	Zfp238
1417172_at	112.816	42.7328	0.378785	ubiquitin-conjugating enzyme E2L 6	Ube2l6
1417430_at	440.795	166.916	0.378671	cerebellar degeneration-related 2	Cdr2
1435221_at	518.775	196.388	0.37856	forkhead box P1	Foxp1
1448823_at	1162.6	439.907	0.37838	chemokine (C-X-C motif) ligand 12	Cxcl12
1440298_at	246.331	93.1579	0.378181	triggering receptor expressed on myeloid cells-like 2	Treml2
1421142_s_at	366.299	138.522	0.378166	forkhead box P1	Foxp1
1434833_at	205.402	77.5584	0.377593	mitogen-activated protein kinase kinase kinase kinase 2	Map4k2
1420994_at	608.578	229.769	0.377551	UDP-GlcNAc:betaGal beta-1,3-N-acetylglucosaminyltransferase 5	B3gnt5
1441331_at	137.254	51.7658	0.377152	RIKEN cDNA A230061C15 gene	A230061C15Rik
1425822_a_at	639.867	241.292	0.377097	deltex 1 homolog (Drosophila)	Dtx1
1437122_at	82.1113	30.9577	0.377022	B cell leukemia/lymphoma 2	Bcl2
1424594_at	63.6214	23.9791	0.376903	sterile alpha motif domain containing 4	Samd4
1438658_a_at	772.284	290.869	0.376635	sphingosine-1-phosphate receptor 3	S1pr3
1437270_a_at	56.5354	21.2896	0.376572	cardiotrophin-like cytokine factor 1	Clcf1
1437584_at	315.771	118.853	0.376389	---	---
1416767_a_at	892.502	335.868	0.376322	RIKEN cDNA 1110003E01 gene	1110003E01Rik
1447408_at	80.2688	30.1703	0.375866	---	---
1459744_at	70.73	26.5725	0.37569	CD53 antigen	Cd53
1448861_at	165.119	62.0317	0.37568	TNF receptor-associated factor 5	Traf5
1459266_at	27.2804	10.2444	0.375522	---	---
1422003_at	312.957	117.51	0.375483	chemokine (C-X-C motif) receptor 5	Cxcr5
1439221_s_at	137.247	51.4999	0.375234	CD40 antigen	Cd40
1454734_at	173.737	65.1523	0.375006	lymphoid enhancer binding factor 1	Lef1
1438076_at	77.379	29.0167	0.374995	predicted gene 6109 /// predicted pseudogene 7429 /// ribosomal protein L30	Gm6109 /// Gm7429 /// Rpl30
1444088_at	618.413	231.778	0.374795	---	---
1457626_at	20.8027	7.78968	0.374454	DNA segment, Chr 3, Wayne State University 106, expressed	D3Wsu106e
1427713_x_at	89.8357	33.5976	0.373989	POU domain, class 2, transcription factor 2	Pou2f2
1427146_at	176.766	65.9521	0.373104	carnosine synthase 1	Carns1
1417951_at	93.5371	34.8383	0.372454	enolase 3, beta muscle	Eno3
1460214_at	46.1113	17.1691	0.37234	Purkinje cell protein 4	Pcp4
1416464_at	2304.95	857.637	0.372085	solute carrier family 4 (anion exchanger), member 1	Slc4a1
1457272_at	237.391	88.0673	0.37098	---	---
1424271_at	62.5318	23.165	0.370452	doublecortin-like kinase 1	Dclk1
1440770_at	42.3635	15.6889	0.37034	B cell leukemia/lymphoma 2	Bcl2
1421277_at	73.9592	27.3783	0.370181	spectrin alpha 1	Spna1
1424376_at	57.5468	21.2876	0.369917	CDC42 effector protein (Rho GTPase binding) 1	Cdc42ep1
1440573_at	26.7637	9.87837	0.369095	predicted gene 2590	Gm2590
1425603_at	734.457	270.952	0.368915	transmembrane protein 176A	Tmem176a
1434379_at	137.324	50.6362	0.368736	Max dimerization protein 4	Mxd4
1428243_at	184.326	67.9554	0.368669	RIKEN cDNA 1700021K19 gene	1700021K19Rik
1438930_s_at	92.8828	34.2422	0.368661	methyl CpG binding protein 2	Mecp2
1434423_at	38.3748	14.144	0.368577	GULP, engulfment adaptor PTB domain containing 1	Gulp1
1436830_at	29.4481	10.8451	0.368279	MARVEL (membrane-associating) domain containing 1	Marveld1
1442646_at	203.647	74.9709	0.368142	---	---
1434534_at	34.0743	12.5223	0.3675	desmocollin 3	Dsc3
1431106_a_at	68.7729	25.2552	0.367225	RIKEN cDNA 9530053H05 gene	9530053H05Rik
1427469_at	190.619	69.9239	0.366826	helicase with zinc finger domain	Helz
1418699_s_at	1089.61	398.91	0.366105	ferrochelatase	Fech
1456864_at	58.5405	21.4233	0.365957	---	---
1443115_at	29.176	10.6598	0.365362	---	---
1442155_at	18.0411	6.58414	0.364952	RIKEN cDNA 4632427E13 gene	4632427E13Rik
1429473_at	158.189	57.6359	0.364348	zinc finger protein 869	Zfp869
1435955_at	449.127	163.619	0.364304	sialic acid binding Ig-like lectin G	Siglecg
1455521_at	19.704	7.16564	0.363664	Kruppel-like factor 12	Klf12
1448119_at	212.508	77.2724	0.363621	2,3-bisphosphoglycerate mutase	Bpgm
1423645_a_at	859.06	312.162	0.363376	DEAD (Asp-Glu-Ala-Asp) box polypeptide 5	Ddx5
1427292_at	144.693	52.5394	0.363109	immunoglobulin lambda variable 1	Iglv1
1416429_a_at	499.577	181.396	0.363099	catalase	Cat
1441886_at	15.0571	5.46202	0.362755	coiled-coil domain containing 79	Ccdc79
1429281_at	22.3136	8.09239	0.362666	RIKEN cDNA 2610008E11 gene	2610008E11Rik
1416164_at	271.986	98.6302	0.36263	fibulin 5	Fbln5
1423298_at	492.769	178.382	0.361999	adducin 3 (gamma)	Add3
1419292_at	116.142	41.9937	0.361572	HtrA serine peptidase 3	Htra3
1435545_at	43.558	15.742	0.361403	cDNA sequence BC032203	BC032203
1435321_at	204.189	73.7854	0.361359	LIM and calponin homology domains 1	Limch1
1460407_at	1525.63	551.106	0.361233	Spi-B transcription factor (Spi-1/PU.1 related)	Spib
1435222_at	1154.76	417.065	0.36117	forkhead box P1	Foxp1
1415682_at	339.582	122.619	0.361088	exportin 7	Xpo7
1426100_a_at	157.794	56.848	0.360267	thymidine kinase 2, mitochondrial	Tk2
1434716_at	54.0001	19.452	0.360221	hepatitis A virus cellular receptor 1	Havcr1
1437128_a_at	63.5721	22.8823	0.359942	zinc finger protein 945	Zfp945
1428837_at	43.9365	15.806	0.359746	kelch-like 14 (Drosophila)	Klhl14
1428192_at	25.1976	9.06279	0.359669	kelch repeat and BTB (POZ) domain containing 7	Kbtbd7
1459871_x_at	577.455	207.441	0.359233	membrane-associated ring finger (C3HC4) 2	2017-03-02
1439411_a_at	1866.48	669.715	0.358813	exportin 7	Xpo7
1428748_at	38.3647	13.7603	0.358671	zinc finger protein 826	Zfp826
1447527_at	42.4991	15.2372	0.35853	---	---
1421141_a_at	385.53	138.078	0.35815	forkhead box P1	Foxp1
1455362_at	64.9548	23.26	0.358094	angel homolog 2 (Drosophila)	Angel2
1431316_at	23.4906	8.41044	0.358034	itchy, E3 ubiquitin protein ligase	Itch
1425128_at	43.8122	15.6813	0.357921	UDP-GlcNAc:betaGal beta-1,3-N-acetylglucosaminyltransferase 8	B3gnt8
1438442_at	55.9194	20.0101	0.357839	suppressor of IKBKE 1	Sike1
1422775_at	569.933	203.753	0.357503	B lymphoid kinase	Blk
1432352_at	39.6492	14.1734	0.357471	cyclin Y	Ccny
1418181_at	491.522	175.192	0.356427	protein tyrosine phosphatase 4a3	Ptp4a3
1427445_a_at	29.5139	10.5136	0.356224	titin	Ttn
1449838_at	10.3398	3.68008	0.355914	cysteine-rich secretory protein 3	Crisp3
1460242_at	79.7836	28.3749	0.355648	CD55 antigen	Cd55
1431469_a_at	163.785	58.2247	0.355494	CXXC finger 5	Cxxc5
1437540_at	38.7447	13.7733	0.355488	mucolipin 3	Mcoln3
1456426_at	15.6618	5.55835	0.354898	C-type lectin domain family 2, member i	Clec2i
1435867_at	500.571	177.393	0.354382	jumonji C domain-containing histone demethylase 1 homolog D (S. cerevisiae)	Jhdm1d
1433571_at	76.0634	26.9345	0.354106	serine incorporator 5	Serinc5
1439138_at	28.4782	10.0807	0.353977	---	---
1443962_at	79.4515	28.0927	0.353583	transcription factor Dp 2	Tfdp2
1438052_at	360.464	127.107	0.352619	RIKEN cDNA A130071D04 gene	A130071D04Rik
1448021_at	1650.79	581.771	0.352421	family with sequence similarity 46, member C	Fam46c
1451507_at	112.18	39.5134	0.352231	myocyte enhancer factor 2C	Mef2c
1421008_at	88.0085	30.9116	0.351235	radical S-adenosyl methionine domain containing 2	Rsad2
1438890_at	30.5097	10.7143	0.351177	lysine (K)-specific demethylase 2A	Kdm2a
1437718_x_at	68.9425	24.1619	0.350465	fibromodulin	Fmod
1448960_at	199.023	69.7315	0.350369	CXXC finger 5	Cxxc5
1436555_at	106.568	37.3324	0.350315	solute carrier family 7 (cationic amino acid transporter, y+ system), member 2	Slc7a2
1433557_at	182.848	63.9917	0.349972	chromobox 7	Cbx7
1447788_s_at	218.759	76.3716	0.349113	TSPY-like 3	Tspyl3
1421923_at	652.821	227.9	0.3491	SH3-domain binding protein 5 (BTK-associated)	Sh3bp5
1451655_at	168.397	58.761	0.348943	schlafen 8	Slfn8
1429159_at	153.246	53.4522	0.348799	inter-alpha (globulin) inhibitor H5	Itih5
1442514_a_at	165.383	57.5947	0.348249	elongation factor RNA polymerase II-like 3 /// serine incorporator 4	Ell3 /// Serinc4
1443823_s_at	25.2827	8.80218	0.348151	ATPase, Na+/K+ transporting, alpha 2 polypeptide	Atp1a2
1416923_a_at	812.104	282.732	0.348148	BCL2/adenovirus E1B interacting protein 3-like /// predicted gene 10480 /// BCL2/adenovirus E1B 19 kDa protein-interacting protein 3-like	Bnip3l /// Gm10480 /// LOC100044398
1454171_x_at	320.035	111.202	0.347468	RIKEN cDNA 9530053H05 gene	9530053H05Rik
1445843_at	84.5595	29.3775	0.347418	chromodomain helicase DNA binding protein 2	Chd2
1447479_at	31.1725	10.811	0.346812	---	---
1440847_at	71.3636	24.7233	0.346442	metastasis suppressor 1	Mtss1
1424007_at	176.452	60.9304	0.345308	growth differentiation factor 10	Gdf10
1437671_x_at	68.3846	23.6004	0.345113	protease, serine, 23	Prss23
1436861_at	49.763	17.0598	0.342821	interleukin 7	Il7
1416332_at	153.928	52.6934	0.342325	cold inducible RNA binding protein	Cirbp
1430172_a_at	34.218	11.6698	0.341041	cytochrome P450, family 4, subfamily f, polypeptide 16 /// predicted gene 9705	Cyp4f16 /// Gm9705
1433765_at	219.88	74.9164	0.340715	ubiquitin-conjugating enzyme E2O	Ube2o
1446592_at	126.269	42.9966	0.340516	---	---
1438575_a_at	16.3258	5.55887	0.340495	RIKEN cDNA 2900056M20 gene	2900056M20Rik
1438125_at	23.9995	8.16667	0.340285	RIKEN cDNA C230085N15 gene	C230085N15Rik
1437303_at	72.8917	24.8023	0.340263	interleukin 6 signal transducer	Il6st
1425289_a_at	399.975	136.054	0.340156	complement receptor 2	Cr2
1438730_at	27.8379	9.44921	0.339436	neuron navigator 1	Nav1
1436395_at	351.285	119.208	0.339349	caspase recruitment domain family, member 6	Card6
1448904_at	320.379	108.584	0.338924	family with sequence similarity 3, member C	Fam3c
1456226_x_at	134.127	45.3728	0.338283	discoidin domain receptor family, member 1	Ddr1
1438268_at	59.7738	20.1959	0.337873	ring finger and CCCH-type zinc finger domains 2	Rc3h2
1427054_s_at	74.9467	25.2584	0.337018	ABI gene family, member 3 (NESH) binding protein	Abi3bp
1452762_at	100.869	33.9849	0.336922	RNA binding motif, single stranded interacting protein	Rbms3
1448735_at	64.6416	21.7751	0.336859	ceruloplasmin	Cp
1418987_at	310.715	104.642	0.33678	phospholipase A2, group IID	Pla2g2d
1424032_at	722.585	243.295	0.336701	hydrogen voltage-gated channel 1	Hvcn1
1455334_at	142.726	48.0557	0.336698	zinc finger protein 866	Zfp866
1423978_at	170.952	57.5465	0.336624	SH3-binding kinase 1	Sbk1
1418830_at	797.069	268.265	0.336564	CD79A antigen (immunoglobulin-associated alpha)	Cd79a
1455123_at	16.7419	5.63303	0.336463	suppression of tumorigenicity 18	St18
1426598_at	25.1471	8.45313	0.336148	ubiquitously transcribed tetratricopeptide repeat gene, Y chromosome	Uty
1436991_x_at	642.303	215.734	0.335875	gelsolin	Gsn
1427183_at	37.8642	12.6961	0.335308	epidermal growth factor-containing fibulin-like extracellular matrix protein 1	Efemp1
1428357_at	58.1765	19.4425	0.334198	RIKEN cDNA 2610019F03 gene	2610019F03Rik
1418998_at	176.082	58.8199	0.334048	kynurenine 3-monooxygenase (kynurenine 3-hydroxylase)	Kmo
1417171_at	167.295	55.8076	0.333588	IL2 inducible T cell kinase	Itk
1447693_s_at	18.7101	6.23409	0.333193	neogenin	Neo1
1434501_at	45.2645	15.065	0.332822	yippee-like 4 (Drosophila)	Ypel4
1423259_at	102.616	34.0875	0.332187	inhibitor of DNA binding 4	Id4
1419584_at	135.838	45.0916	0.331952	tetratricopeptide repeat domain 28	Ttc28
1428392_at	273.908	90.7608	0.331355	Ras association (RalGDS/AF-6) domain family member 2	Rassf2
1434333_a_at	145.236	48.1212	0.33133	protein kinase D2	Prkd2
1437767_s_at	48.7408	16.1327	0.330989	thymoma viral proto-oncogene 1 interacting protein	Aktip
1454729_at	107.727	35.5337	0.329848	transmembrane protein 108	Tmem108
1429764_at	206.275	67.9894	0.329605	family with sequence similarity 101, member B	Fam101b
1447830_s_at	383.77	126.445	0.329481	regulator of G-protein signaling 2	Rgs2
1437421_at	158.523	52.1423	0.328926	RIKEN cDNA 6330509M05 gene	6330509M05Rik
1436177_at	175.39	57.5407	0.328073	pleckstrin homology domain-containing, family A (phosphoinositide binding specific) member 2	Plekha2
1428629_at	111.16	36.3728	0.327213	zinc finger protein 518A	Zfp518a
1435284_at	106.387	34.7634	0.326764	reticulon 4	Rtn4
1456480_at	69.3381	22.651	0.326675	furry homolog (Drosophila)	Fry
1436970_a_at	340.285	110.895	0.325887	platelet derived growth factor receptor, beta polypeptide	Pdgfrb
1453119_at	79.654	25.9484	0.325764	OTU domain containing 1	Otud1
1419907_s_at	262.731	85.3687	0.324928	Fc receptor-like A	Fcrla
1423756_s_at	1348.91	436.664	0.323716	insulin-like growth factor binding protein 4	Igfbp4
1450476_at	135.662	43.9003	0.3236	cannabinoid receptor 2 (macrophage)	Cnr2
1419156_at	102.8	33.2148	0.3231	SRY-box containing gene 4	Sox4
1436487_x_at	90.7712	29.2697	0.322456	F-box and WD-40 domain protein 2	Fbxw2
1436698_x_at	287.692	92.3656	0.321057	transmembrane protein 204	Tmem204
1440837_at	1168.49	374.326	0.32035	histocompatibility 2, O region beta locus	H2-Ob
1427038_at	44.6483	14.2803	0.319839	preproenkephalin	Penk
1440879_at	114.905	36.7447	0.319783	ATP-binding cassette, sub-family A (ABC1), member 9	Abca9
1437422_at	58.4608	18.6737	0.319423	sema domain, seven thrombospondin repeats (type 1 and type 1-like), transmembrane domain (TM) and short cytoplasmic domain, (semaphorin) 5A	Sema5a
1422592_at	48.4579	15.4601	0.319043	catenin (cadherin associated protein), delta 2	Ctnnd2
1458994_at	90.1674	28.7068	0.318373	---	---
1421519_a_at	34.9361	11.0992	0.317699	zinc finger protein 120	Zfp120
1424312_at	90.7662	28.8056	0.317361	adiponectin receptor 1	Adipor1
1441172_at	59.9496	18.9951	0.316852	---	---
1450784_at	131.803	41.7151	0.316495	reversion-inducing-cysteine-rich protein with kazal motifs	Reck
1430622_at	89.8384	28.3575	0.31565	RIKEN cDNA 4833423F13 gene	4833423F13Rik
1440284_at	31.3711	9.89499	0.315417	---	---
1419135_at	2603.12	820.068	0.315032	lymphotoxin B	Ltb
1450798_at	141.309	44.5169	0.315031	tenascin XB	Tnxb
1458916_at	84.4623	26.5781	0.314674	---	---
1434325_x_at	92.9152	29.2328	0.314618	protein kinase, cAMP dependent regulatory, type I beta	Prkar1b
1457656_s_at	93.5885	29.1494	0.311463	RIKEN cDNA C230085N15 gene	C230085N15Rik
1456685_at	23.301	7.22217	0.309951	neuron specific gene family member 2	Nsg2
1448575_at	658.647	203.898	0.309571	interleukin 7 receptor	Il7r
1433471_at	744.056	229.774	0.308813	transcription factor 7, T cell specific	Tcf7
1452789_at	499.937	154.029	0.308098	stannin	Snn
1418698_a_at	543.952	167.582	0.308082	ferrochelatase	Fech
1457174_at	24.5201	7.54616	0.307754	expressed sequence AU015680	AU015680
1434499_a_at	30.9801	9.53177	0.307675	lactate dehydrogenase B	Ldhb
1456156_at	104.652	32.1055	0.306783	leptin receptor	Lepr
1423285_at	1860.94	570.065	0.306332	coagulation factor C homolog (Limulus polyphemus)	Coch
1450928_at	70.4795	21.5551	0.305835	inhibitor of DNA binding 4	Id4
1439352_at	128.893	39.2464	0.304487	tripartite motif-containing 7	Trim7
1418389_at	199.492	60.7317	0.304432	RIKEN cDNA 2810453I06 gene	2810453I06Rik
1458440_at	164.26	49.9014	0.303795	sperm antigen with calponin homology and coiled-coil domains 1	Specc1
1457296_at	126.408	38.3752	0.303582	cartilage intermediate layer protein, nucleotide pyrophosphohydrolase	Cilp
1425736_at	320.035	97.1187	0.303462	CD37 antigen	Cd37
1429722_at	330.326	100.226	0.303416	zinc finger and BTB domain containing 4	Zbtb4
1433781_a_at	44.9452	13.6369	0.303411	claudin 12	Cldn12
1417814_at	97.4107	29.4209	0.30203	phospholipase A2, group V	Pla2g5
1415837_at	25.1147	7.58071	0.301844	kallikrein 1	Klk1
1435288_at	49.4645	14.8653	0.300524	coronin, actin binding protein 1A	Coro1a
1451190_a_at	575.846	172.468	0.299504	SH3-binding kinase 1	Sbk1
1418798_s_at	66.297	19.8274	0.29907	serine/arginine-rich protein specific kinase 3	Srpk3
1451425_a_at	322.535	95.8854	0.297287	makorin, ring finger protein, 1	Mkrn1
1416645_a_at	55.2614	16.3542	0.295943	alpha fetoprotein	Afp
1439789_at	133.271	39.4395	0.295936	early B cell factor 1	Ebf1
1416107_at	311.932	92.3062	0.295918	neuron specific gene family member 2	Nsg2
1429782_at	70.0139	20.6293	0.294645	gene rich cluster, C10 gene	Grcc10
1435374_at	126.477	37.0908	0.293262	chromodomain protein, Y chromosome-like 2	Cdyl2
1417399_at	224.875	65.8433	0.2928	growth arrest specific 6	Gas6
1451289_at	83.667	24.4733	0.292509	doublecortin-like kinase 1	Dclk1
1430143_at	84.8907	24.826	0.292446	RIKEN cDNA 4930426D05 gene	4930426D05Rik
1447774_x_at	86.7021	25.2433	0.29115	RIKEN cDNA 5730469M10 gene	5730469M10Rik
1455695_at	111.122	32.1825	0.289615	ST8 alpha-N-acetyl-neuraminide alpha-2,8-sialyltransferase 1	St8sia1
1437324_x_at	48.0391	13.8928	0.289198	fibromodulin	Fmod
1424358_at	116.896	33.6285	0.28768	ubiquitin-conjugating enzyme E2E 2	Ube2e2
1454838_s_at	40.2123	11.5661	0.287626	protein kinase domain containing, cytoplasmic	Pkdcc
1447806_s_at	558.139	160.316	0.287233	serine/arginine-rich protein specific kinase 3	Srpk3
1436058_at	2951.88	846.535	0.286779	radical S-adenosyl methionine domain containing 2	Rsad2
1433575_at	229.197	65.5387	0.28595	SRY-box containing gene 4	Sox4
1416007_at	448.396	128.087	0.285655	special AT-rich sequence binding protein 1	Satb1
1433466_at	223.875	63.8807	0.285341	expressed sequence AI467606	AI467606
1427371_at	104.595	29.6734	0.2837	ATP-binding cassette, sub-family A (ABC1), member 8a	Abca8a
1436938_at	181.302	51.369	0.283333	RNA binding motif, single stranded interacting protein	Rbms3
1455812_x_at	204.499	57.8598	0.282935	vasorin	Vasn
1423608_at	237.369	67.0687	0.282551	integral membrane protein 2A	Itm2a
1453568_at	185.327	52.3512	0.28248	death associated protein-like 1	Dapl1
1436853_a_at	1122.43	316.772	0.282219	synuclein, alpha	Snca
1440162_x_at	106.292	29.5482	0.277992	EDAR (ectodysplasin-A receptor)-associated death domain	Edaradd
1435265_at	28.7675	7.99393	0.277881	F-box protein 32	Fbxo32
1455792_x_at	65.6162	18.2171	0.27763	necdin	Ndn
1459923_at	29.8069	8.23406	0.276247	brain expressed gene 6	Bex6
1455452_x_at	216.969	59.9255	0.276194	potassium channel tetramerisation domain containing 14	Kctd14
1418493_a_at	1300.16	357.239	0.274765	synuclein, alpha	Snca
1436317_at	75.285	20.675	0.274624	post-GPI attachment to proteins 1	Pgap1
1454880_s_at	83.5634	22.8518	0.273466	BCL2 modifying factor	Bmf
1418435_at	572.115	156.004	0.272679	makorin, ring finger protein, 1	Mkrn1
1422438_at	230.418	62.1639	0.269787	epoxide hydrolase 1, microsomal	Ephx1
1438802_at	80.6398	21.6268	0.268191	Forkhead box P1	Foxp1
1439771_s_at	92.5354	24.8109	0.268124	DNA segment, Chr 13, ERATO Doi 608, expressed	D13Ertd608e
1451518_at	20.6363	5.52392	0.267681	zinc finger protein 709	Zfp709
1451975_at	213.75	56.9342	0.266359	RIKEN cDNA 2810453I06 gene	2810453I06Rik
1428789_at	645.744	171.654	0.265823	Ral GEF with PH domain and SH3 binding motif 2	Ralgps2
1454799_at	49.5321	13.1159	0.264795	1-acylglycerol-3-phosphate O-acyltransferase 9	Agpat9
1452716_at	337.171	89.2021	0.26456	RIKEN cDNA 5730469M10 gene	5730469M10Rik
1436659_at	136.184	35.8703	0.263395	doublecortin-like kinase 1	Dclk1
1417750_a_at	1522.64	400.702	0.263162	solute carrier family 25, member 37	Slc25a37
1415865_s_at	696.658	180.015	0.258398	2,3-bisphosphoglycerate mutase	Bpgm
1448293_at	287.515	73.9134	0.257076	early B cell factor 1	Ebf1
1429272_a_at	413.045	105.567	0.255582	apolipoprotein L 7a /// apolipoprotein L 7c /// apolipoprotein L 7c pseudogene	Apol7a /// Apol7c /// Gm8221
1418762_at	110.874	28.2445	0.254744	CD55 antigen	Cd55
1435464_at	194.467	49.4773	0.254424	RIKEN cDNA 1110003E01 gene	1110003E01Rik
1434196_at	56.5354	14.2981	0.252905	DnaJ (Hsp40) homolog, subfamily A, member 4	Dnaja4
1436515_at	414.71	104.349	0.251618	BTB and CNC homology 2	Bach2
1419192_at	289.288	72.7552	0.251497	interleukin 4 induced 1 /// Nup62-Il4i1 protein	Il4i1 /// Nup62-il4i1
1427866_x_at	109.369	27.1193	0.247962	hemoglobin, beta adult minor chain	Hbb-b2
1418209_a_at	80.0269	19.7645	0.246973	profilin 2	Pfn2
1455530_at	1606.51	396.564	0.246847	immunoglobulin heavy variable 14-2	Ighv14-2
1439036_a_at	98.4991	24.2112	0.245802	ATPase, Na+/K+ transporting, beta 1 polypeptide	Atp1b1
1436491_at	155.899	38.0947	0.244355	X-linked lymphocyte-regulated 5 pseudogene	Gm11346
1443906_at	129.412	31.5162	0.243535	CD55 antigen	Cd55
1415949_at	49.0358	11.9404	0.243504	carboxypeptidase E	Cpe
1437667_a_at	666.735	159.608	0.239387	BTB and CNC homology 2	Bach2
1455318_at	174.55	41.5999	0.238326	T cell immunoglobulin and mucin domain containing 4	Timd4
1419908_at	105.843	25.0946	0.237093	Fc receptor-like A	Fcrla
1434914_at	66.2366	15.6374	0.236084	RAB6B, member RAS oncogene family	Rab6b
1448107_x_at	39.1025	9.21494	0.235661	kallikrein 1	Klk1
1416302_at	152.342	35.0988	0.230395	early B cell factor 1	Ebf1
1451675_a_at	1238.43	282.878	0.228416	aminolevulinic acid synthase 2, erythroid	Alas2
1421009_at	798.277	181.691	0.227604	radical S-adenosyl methionine domain containing 2	Rsad2
1436736_x_at	74.3558	16.8352	0.226413	DNA segment, human D4S114	D0H4S114
1459860_x_at	63.3215	14.3262	0.226245	tripartite motif-containing 2	Trim2
1429889_at	2048.97	460.666	0.224828	Fas apoptotic inhibitory molecule 3	Faim3
1418174_at	55.1441	12.3672	0.224271	D site albumin promoter binding protein	Dbp
1458268_s_at	222.62	48.7483	0.218975	insulin-like growth factor binding protein 3	Igfbp3
1453009_at	54.8329	11.6215	0.211944	carboxypeptidase M	Cpm
1455451_at	68.1715	14.3831	0.210985	potassium channel tetramerisation domain containing 14	Kctd14
1416301_a_at	145.835	30.6068	0.209872	early B cell factor 1	Ebf1
1442340_x_at	143.73	29.8989	0.208022	cysteine rich protein 61	Cyr61
1436231_at	86.5387	17.9181	0.207053	RIKEN cDNA 2900052N01 gene	2900052N01Rik
1419426_s_at	738.061	151.253	0.204934	chemokine (C-C motif) ligand 21A (serine) /// chemokine (C-C motif) ligand 21B (leucine) /// chemokine (C-C motif) ligand 21C (leucine) /// predicted gene 10591 /// predicted gene 13304 /// predicted gene 1987 /// c-C motif chemokine 21c-like /// c-C motif chemokine 21c-like /// c-C motif chemokine 21c-like	Ccl21a /// Ccl21b /// Ccl21c /// Gm10591 /// Gm13304 /// Gm1987 /// LOC100041504 /// LOC100041593 /// LOC100862177
1448576_at	172.118	34.884	0.202675	interleukin 7 receptor	Il7r
1455945_at	35.9177	7.22895	0.201264	zinc finger protein 58	Zfp58
1449498_at	323.081	61.7644	0.191173	macrophage receptor with collagenous structure	Marco
1422122_at	374.037	70.5764	0.188688	Fc receptor, IgE, low affinity II, alpha polypeptide	Fcer2a
1457728_at	200.706	37.1309	0.185002	family with sequence similarity 129, member C	Fam129c
1440188_at	32.8116	6.05253	0.184463	---	---
1426438_at	321.061	58.4328	0.181999	DEAD (Asp-Glu-Ala-Asp) box polypeptide 3, Y-linked	Ddx3y
1452543_a_at	174.909	30.9116	0.17673	secretoglobin, family 1A, member 1 (uteroglobin)	Scgb1a1
1442263_at	36.1675	6.29174	0.173961	regulator of G-protein signaling 13	Rgs13
1456084_x_at	159.138	27.4161	0.172279	fibromodulin	Fmod
1415864_at	383.658	65.3678	0.17038	2,3-bisphosphoglycerate mutase	Bpgm
1438211_s_at	176.286	29.7153	0.168563	D site albumin promoter binding protein	Dbp
1452114_s_at	141.659	23.7738	0.167824	insulin-like growth factor binding protein 5	Igfbp5
1427419_x_at	78.9342	12.6573	0.160352	chemokine (C-C motif) receptor 9	Ccr9
1434152_at	648.421	103.845	0.16015	apolipoprotein L 7c /// apolipoprotein L 7c pseudogene	Apol7c /// Gm8221
1424903_at	71.1547	11.3927	0.160111	lysine (K)-specific demethylase 5D	Kdm5d
1457823_at	150.256	22.0758	0.146921	cysteine rich protein 61	Cyr61
1452077_at	159.203	23.2755	0.1462	DEAD (Asp-Glu-Ala-Asp) box polypeptide 3, Y-linked	Ddx3y
1426439_at	81.3082	11.8176	0.145344	DEAD (Asp-Glu-Ala-Asp) box polypeptide 3, Y-linked	Ddx3y
1417210_at	151.823	20.1288	0.132581	eukaryotic translation initiation factor 2, subunit 3, structural gene Y-linked	Eif2s3y
1423062_at	395.16	46.0271	0.116477	insulin-like growth factor binding protein 3	Igfbp3
